# Supplementary material for: The low-symmetry lanthanum(III) oxotellurate(IV), La10Te12O39
Source: Acta Crystallogr Sect E Struct Rep Online. 2013 May 18;69(Pt 6):i36. doi: 10.1107/S1600536813012191 (PMC3684865; doi:10.1107/S1600536813012191)
Supplement: Supplementary file 1 [file e-69-00i36-sup1.cif]

##############################################################################
#                                                                            #
# This CIF contains the data in a paper accepted for publication in          #
# Acta Crystallographica Section E. It conforms to the requirements of       #
# Notes for Authors for Acta Crystallographica Section E, and has been       #
# peer reviewed under the auspices of the IUCr Commission on Journals.       #
#                                                                            #
# Full details of the Crystallographic Information File format               #
# are given in the paper "The Crystallographic Information File (CIF):       #
# a New Standard Archive File for Crystallography" by S. R. Hall, F. H.      #
# Allen and I. D. Brown [Acta Cryst. (1991), A47, 655-685].                  #
#                                                                            #
# The current version of the core CIF dictionary is obtainable from          #
# ftp://ftp.iucr.org/pub/cif_core.dic.                                       #
#                                                                            #
# Software is freely available for graphical display of the structure(s)     #
# in this CIF. For information consult the CIF software page                 #
# http://www.iucr.org/resources/cif/software.                                #
#                                                                            #
# This file may be used for bona fide research purposes within the           #
# scientific community so long as proper attribution is given to the journal # 
# article from which it was obtained.                                        #
#                                                                            #
##############################################################################
data_global
_audit_creation_method     SHELXL-97
_journal_date_recd_electronic     2013-04-10
_journal_date_accepted     2013-05-03
_journal_name_full     'Acta Crystallographica, Section E'
_journal_year     2013
_journal_volume     69
_journal_issue      6
_journal_page_first     i36
_journal_page_last     i36
_journal_paper_category     QI
_journal_paper_doi     10.1107/S1600536813012191
_journal_coeditor_code     WM2737
_publ_contact_author_name     'Yurij Mozharivskyj'
_publ_contact_author_address
;
Department of Chemistry and Chemical Biology,
McMaster University,
1280 Main Street West, Hamilton, Ontario,
Canada L8S 4M1
;
_publ_contact_author_email     mozhar@mcmaster.ca
_publ_contact_author_fax     ?
_publ_contact_author_phone     ?
_publ_section_title
;
The low-symmetry lanthanum(III) oxotellurate(IV), La~10~Te~12~O~39~
;
loop_
    _publ_author_name
    _publ_author_address
    'Wang, Peng Li'
;
Department of Chemistry and Chemical Biology,
McMaster University,
1280 Main Street West, Hamilton, Ontario,
Canada L8S 4M1
;
    'Yurij Mozharivskyj'
;
Department of Chemistry and Chemical Biology,
McMaster University,
1280 Main Street West, Hamilton, Ontario,
Canada L8S 4M1
;
_publ_section_synopsis     .
data_I
_chemical_name_systematic
;
Decalanthanum dodecatellurium triacontnonaoxide
;
_chemical_name_common     ?
_chemical_formula_moiety     'La10 O39 Te12'
_chemical_formula_sum     'La10 O39 Te12'
_chemical_formula_iupac     'La10 Te12 O39'
_chemical_formula_weight     3544.30
_chemical_melting_point     ?
_symmetry_cell_setting     triclinic
_symmetry_space_group_name_H-M     'P -1'
_symmetry_space_group_name_hall     '-P 1'
loop_
    _symmetry_equiv_pos_as_xyz
    'x, y, z'
    '-x, -y, -z'
_cell_length_a     5.6856(11)
_cell_length_b     12.621(3)
_cell_length_c     14.402(3)
_cell_angle_alpha     95.53(3)
_cell_angle_beta     100.88(3)
_cell_angle_gamma     93.13(3)
_cell_volume     1007.3(3)
_cell_formula_units_Z     1
_cell_measurement_reflns_used     18743
_cell_measurement_theta_min     2.9
_cell_measurement_theta_max     36.9
_cell_measurement_temperature     293(2)
_exptl_crystal_description     needle
_exptl_crystal_colour     colourless
_exptl_crystal_size_max     0.124
_exptl_crystal_size_mid     0.036
_exptl_crystal_size_min     0.023
_exptl_crystal_density_diffrn     5.843
_exptl_crystal_density_meas     ?
_exptl_crystal_density_method     'not measured'
_exptl_crystal_F_000     1506
_exptl_absorpt_coefficient_mu     18.979
_exptl_absorpt_correction_type     numerical
_exptl_absorpt_process_details
;
(<i>X-SHAPE</i> and <i>X-RED32</i>; Stoe, 2004)
;
_exptl_absorpt_correction_T_min     0.2559
_exptl_absorpt_correction_T_max     0.7016
_exptl_special_details
;
A numerical absorption correction was based on the crystal shape that was
originally derived from the optical face indexing but later optimized against
equivalent reflections using Stoe <i>X-SHAPE</i> software (Stoe & Cie GmbH,
2004)
;
_diffrn_ambient_temperature     293(2)
_diffrn_radiation_type     MoK\a
_diffrn_radiation_wavelength     0.71073
_diffrn_radiation_source     'fine-focus sealed tube'
_diffrn_radiation_monochromator     graphite
_diffrn_measurement_device_type     'Stoe IPDSII'
_diffrn_measurement_method     '\w-scan'
_diffrn_detector_area_resol_mean     ?
_diffrn_reflns_number     18743
_diffrn_reflns_av_R_equivalents     0.0632
_diffrn_reflns_av_sigmaI/netI     0.1414
_diffrn_reflns_theta_min     2.90
_diffrn_reflns_theta_max     36.33
_diffrn_reflns_theta_full     36.33
_diffrn_measured_fraction_theta_max     0.912
_diffrn_measured_fraction_theta_full     0.912
_diffrn_reflns_limit_h_min     -9
_diffrn_reflns_limit_h_max     6
_diffrn_reflns_limit_k_min     -21
_diffrn_reflns_limit_k_max     20
_diffrn_reflns_limit_l_min     -23
_diffrn_reflns_limit_l_max     23
_diffrn_standards_number     0
_diffrn_standards_interval_count     .
_diffrn_standards_interval_time     .
_diffrn_standards_decay_%     ?
_refine_special_details
;
Refinement of <i>F</i>^2^ against ALL reflections. The weighted <i>R</i>-factor
<i>wR</i> and goodness of fit <i>S</i> are based on <i>F</i>^2^, conventional
<i>R</i>-factors <i>R</i> are based on <i>F</i>, with <i>F</i> set to zero for
negative <i>F</i>^2^. The threshold expression of <i>F</i>^2^ >
\s(<i>F</i>^2^) is used only for calculating <i>R</i>-factors(gt) <i>etc</i>.
and is not relevant to the choice of reflections for refinement.
<i>R</i>-factors based on <i>F</i>^2^ are statistically about twice as large
as those based on <i>F</i>, and <i>R</i>-- factors based on ALL data will be
even larger.
;
_reflns_number_total     8922
_reflns_number_gt     5110
_reflns_threshold_expression     I>2sigma(I)
_refine_ls_structure_factor_coef     Fsqd
_refine_ls_matrix_type     full
_refine_ls_R_factor_all     0.1024
_refine_ls_R_factor_gt     0.0416
_refine_ls_wR_factor_gt     0.0543
_refine_ls_wR_factor_ref     0.0639
_refine_ls_goodness_of_fit_ref     0.765
_refine_ls_restrained_S_all     0.765
_refine_ls_number_reflns     8922
_refine_ls_number_parameters     289
_refine_ls_number_restraints     0
_refine_ls_hydrogen_treatment     ?
_refine_ls_weighting_scheme     calc
_refine_ls_weighting_details
         'calc w=1/[\s^2^(Fo^2^)+(0.0122P)^2^+0.0000P] where P=(Fo^2^+2Fc^2^)/3'
_atom_sites_solution_hydrogens     ?
_atom_sites_solution_primary     direct
_atom_sites_solution_secondary     difmap
_refine_ls_shift/su_max     0.003
_refine_ls_shift/su_mean     0.000
_refine_diff_density_max     3.707
_refine_diff_density_min     -3.978
_refine_ls_extinction_method     'SHELXL97 (Sheldrick, 2008)'
_refine_ls_extinction_coef     0.00195(3)
_refine_ls_extinction_expression
                                  'Fc^*^=kFc[1+0.001xFc^2^\l^3^/sin(2\q)]^-1/4^'
loop_
    _atom_type_symbol
    _atom_type_description
    _atom_type_scat_dispersion_real
    _atom_type_scat_dispersion_imag
    _atom_type_scat_source
    'O' 'O' 0.0106 0.0060
                         'International Tables Vol C Tables 4.2.6.8 and 6.1.1.4'
    'Te' 'Te' -0.5308 1.6751
                         'International Tables Vol C Tables 4.2.6.8 and 6.1.1.4'
    'La' 'La' -0.2871 2.4523
                         'International Tables Vol C Tables 4.2.6.8 and 6.1.1.4'
_computing_data_collection     'X-AREA (Stoe, 2004)'
_computing_cell_refinement     'X-AREA (Stoe, 2004)'
_computing_data_reduction     'X-RED32 (Stoe, 2004)'
_computing_structure_solution     'SHELXS97 (Sheldrick, 2008)'
_computing_structure_refinement     'SHELXL97 (Sheldrick, 2008)'
_computing_molecular_graphics     'DIAMOND (Crystal Impact, 2008)'
_computing_publication_material     'SHELXL97 (Sheldrick, 2008)'
loop_
    _atom_site_type_symbol
    _atom_site_label
    _atom_site_fract_x
    _atom_site_fract_y
    _atom_site_fract_z
    _atom_site_U_iso_or_equiv
    _atom_site_adp_type
    _atom_site_calc_flag
    _atom_site_refinement_flags
    _atom_site_occupancy
    _atom_site_symmetry_multiplicity
    _atom_site_disorder_assembly
    _atom_site_disorder_group
    La La1 0.42088(10) 0.52484(4) 0.35191(3) 0.00809(10) Uani d . 1 1 . .
    La La2 0.54271(10) 0.15044(4) 0.55453(3) 0.01179(12) Uani d . 1 1 . .
    La La3 0.79356(10) 0.07556(4) 0.08168(3) 0.00813(9) Uani d . 1 1 . .
    La La4 0.81948(10) 0.38287(4) 0.17100(4) 0.01151(11) Uani d . 1 1 . .
    La La51 0.93544(12) 0.03921(6) 0.37049(5) 0.01013(15) Uani d P 0.875(2) 1 .
                                                                               .
    La La52 0.9564(9) 0.0092(4) 0.3946(4) 0.01013(15) Uani d P 0.125(2) 1 . .
    Te Te1 0.03902(11) 0.34576(4) 0.44123(4) 0.01010(11) Uani d . 1 1 . .
    Te Te2 0.10966(12) 0.29104(6) 0.71241(4) 0.01761(14) Uani d . 1 1 . .
    Te Te3 0.22321(11) 0.24798(5) 0.00280(4) 0.00909(11) Uani d . 1 1 . .
    Te Te4 0.48089(10) 0.20819(4) 0.28804(4) 0.01029(11) Uani d . 1 1 . .
    Te Te5 0.33718(14) 0.55670(7) 0.09840(5) 0.02424(16) Uani d . 1 1 . .
    Te Te6 0.28887(10) 0.90925(4) 0.18953(3) 0.00793(10) Uani d . 1 1 . .
    O O1 0.0464(12) 0.8560(5) 0.3423(5) 0.0228(15) Uani d . 1 1 . .
    O O2 0.0751(13) 0.2551(6) 0.1077(5) 0.0248(15) Uani d . 1 1 . .
    O O3 0.0812(11) 0.3836(5) 0.3226(4) 0.0165(13) Uani d . 1 1 . .
    O O4 0.0853(11) 0.1040(5) 0.9697(4) 0.0157(13) Uani d . 1 1 . .
    O O5 0.0957(12) 0.0194(5) 0.2117(4) 0.0157(13) Uani d . 1 1 . .
    O O6 0.1285(13) 0.6544(6) 0.3738(4) 0.0217(14) Uani d . 1 1 . .
    O O7 0.1599(13) 0.5237(5) 0.1880(4) 0.0202(14) Uani d . 1 1 . .
    O O8 0.1863(14) 0.2177(6) 0.4339(5) 0.0243(15) Uani d . 1 1 . .
    O O9 0.2484(11) 0.0094(5) 0.4996(4) 0.0153(13) Uani d . 1 1 . .
    O O10 0.3008(13) 0.4396(6) 0.4992(4) 0.0238(16) Uani d . 1 1 . .
    O O11 0.3612(12) 0.2841(5) 0.6470(4) 0.0193(13) Uani d . 1 1 . .
    O O12 0.4366(11) 0.9645(5) 0.0960(4) 0.0166(12) Uani d . 1 1 . .
    O O13 0.4386(16) 0.4258(8) 0.0647(5) 0.039(2) Uani d . 1 1 . .
    O O14 0.4707(11) 0.0531(5) 0.7030(4) 0.0195(14) Uani d . 1 1 . .
    O O15 0.5313(11) 0.2219(5) 0.0575(5) 0.0253(16) Uani d . 1 1 . .
    O O16 0.5651(11) 0.3536(5) 0.2926(4) 0.0139(12) Uani d . 1 1 . .
    O O17 0.6547(11) 0.1833(5) 0.4068(4) 0.0139(12) Uani d . 1 1 . .
    O O18 0.7421(12) 0.1666(6) 0.2342(4) 0.0207(13) Uani d . 1 1 . .
    O O191 0.290(2) 0.4482(9) 0.7515(8) 0.0153(18) Uani d P 0.559(13) 1 . .
    O O192 0.382(3) 0.4438(11) 0.8010(10) 0.0153(18) Uani d P 0.441(13) 1 . .
    O O20 0.916(3) 0.4450(15) 0.0126(8) 0.032(4) Uani d P 0.50 1 . .
loop_
    _atom_site_aniso_label
    _atom_site_aniso_U_11
    _atom_site_aniso_U_22
    _atom_site_aniso_U_33
    _atom_site_aniso_U_12
    _atom_site_aniso_U_13
    _atom_site_aniso_U_23
    La1 0.0086(2) 0.0071(2) 0.00811(18) 0.00113(17) 0.00047(17) 0.00086(15)
    La2 0.0160(3) 0.0123(2) 0.0099(2) 0.0065(2) 0.0060(2) 0.00511(16)
    La3 0.0085(2) 0.00864(19) 0.00750(17) 0.00180(17) 0.00207(15) 0.00023(14)
    La4 0.0087(2) 0.0109(2) 0.0138(2) 0.00191(17) -0.00131(18) 0.00210(17)
    La51 0.0097(2) 0.0098(3) 0.0121(3) 0.0027(2) 0.0034(2) 0.0037(2)
    La52 0.0097(2) 0.0098(3) 0.0121(3) 0.0027(2) 0.0034(2) 0.0037(2)
    Te1 0.0108(2) 0.0096(2) 0.0100(2) -0.0011(2) 0.00199(18) 0.00261(17)
    Te2 0.0136(3) 0.0306(4) 0.0117(2) 0.0098(3) 0.0051(2) 0.0082(2)
    Te3 0.0073(2) 0.0111(2) 0.00840(19) 0.0012(2) 0.00017(18) 0.00111(17)
    Te4 0.0113(2) 0.0080(2) 0.0109(2) -0.00019(19) 0.00045(18) 0.00099(16)
    Te5 0.0210(4) 0.0329(4) 0.0213(3) 0.0096(3) 0.0112(3) -0.0031(3)
    Te6 0.0080(2) 0.0077(2) 0.00793(19) 0.00001(18) 0.00129(18) 0.00082(16)
    O1 0.015(3) 0.014(3) 0.037(4) 0.002(2) -0.004(3) 0.008(3)
    O2 0.028(4) 0.023(4) 0.025(3) -0.007(3) 0.019(3) -0.011(3)
    O3 0.016(3) 0.019(3) 0.012(2) -0.008(2) -0.003(2) 0.008(2)
    O4 0.012(3) 0.014(3) 0.019(3) -0.003(2) 0.002(2) -0.007(2)
    O5 0.022(3) 0.017(3) 0.008(2) 0.010(3) 0.001(2) 0.001(2)
    O6 0.026(4) 0.026(3) 0.015(3) 0.014(3) 0.003(3) 0.004(2)
    O7 0.022(3) 0.020(3) 0.019(3) 0.005(3) 0.000(3) 0.006(2)
    O8 0.030(4) 0.022(3) 0.022(3) 0.013(3) -0.001(3) 0.009(2)
    O9 0.011(3) 0.017(3) 0.017(3) 0.000(2) -0.003(2) 0.007(2)
    O10 0.024(3) 0.023(3) 0.019(3) -0.013(3) -0.007(3) 0.008(2)
    O11 0.022(3) 0.013(3) 0.024(3) 0.001(3) 0.011(3) -0.004(2)
    O12 0.011(3) 0.029(3) 0.012(2) 0.003(3) 0.004(2) 0.007(2)
    O13 0.038(5) 0.063(6) 0.014(3) 0.035(4) -0.005(3) 0.001(3)
    O14 0.015(3) 0.029(3) 0.012(2) -0.008(3) -0.005(2) 0.008(2)
    O15 0.009(3) 0.014(3) 0.046(4) 0.003(2) -0.011(3) 0.002(3)
    O16 0.014(3) 0.008(2) 0.020(3) 0.003(2) 0.001(2) 0.005(2)
    O17 0.019(3) 0.020(3) 0.006(2) 0.006(2) 0.006(2) 0.006(2)
    O18 0.022(3) 0.025(3) 0.015(2) 0.006(3) 0.005(2) -0.005(2)
    O191 0.018(5) 0.011(4) 0.021(4) 0.004(4) 0.012(4) 0.002(3)
    O192 0.018(5) 0.011(4) 0.021(4) 0.004(4) 0.012(4) 0.002(3)
    O20 0.028(8) 0.066(11) 0.010(5) 0.026(8) 0.007(5) 0.020(6)
_geom_special_details
;
All e.s.d.'s (except the e.s.d. in the dihedral angle between two l.s. planes)
are estimated using the full covariance matrix. The cell e.s.d.'s are taken
into account individually in the estimation of e.s.d.'s in distances, angles
and torsion angles; correlations between e.s.d.'s in cell parameters are only
used when they are defined by crystal symmetry. An approximate (isotropic)
treatment of cell e.s.d.'s is used for estimating e.s.d.'s involving l.s.
planes.
;
loop_
    _geom_bond_atom_site_label_1
    _geom_bond_atom_site_label_2
    _geom_bond_site_symmetry_2
    _geom_bond_distance
    _geom_bond_publ_flag
    La1 O10 2_666 2.400(6) ?
    La1 O6 . 2.435(7) ?
    La1 O191 2_666 2.448(12) ?
    La1 O16 . 2.485(6) ?
    La1 O3 . 2.502(6) ?
    La1 O7 . 2.539(6) ?
    La1 O11 2_666 2.647(6) ?
    La1 O10 . 2.652(7) ?
    La1 O192 2_666 2.706(15) ?
    La2 O9 . 2.345(6) ?
    La2 O17 . 2.400(6) ?
    La2 O11 . 2.441(6) ?
    La2 O9 2_656 2.528(7) ?
    La2 O1 2_666 2.531(6) ?
    La2 O8 . 2.643(6) ?
    La2 O14 . 2.651(6) ?
    La2 O6 2_666 2.985(7) ?
    La3 O15 . 2.447(6) ?
    La3 O18 . 2.454(6) ?
    La3 O12 1_545 2.456(6) ?
    La3 O5 1_655 2.477(6) ?
    La3 O4 2_656 2.489(7) ?
    La3 O4 1_654 2.557(7) ?
    La3 O12 2_665 2.633(5) ?
    La3 O2 1_655 2.655(7) ?
    La4 O3 1_655 2.398(5) ?
    La4 O2 1_655 2.453(8) ?
    La4 O191 2_666 2.476(11) ?
    La4 O16 . 2.513(7) ?
    La4 O7 1_655 2.516(7) ?
    La4 O13 . 2.522(7) ?
    La4 O192 2_666 2.556(15) ?
    La4 O20 . 2.626(13) ?
    La4 O15 . 2.733(6) ?
    La4 O18 . 2.995(7) ?
    La51 O9 1_655 2.393(6) ?
    La51 O9 2_656 2.420(7) ?
    La51 O1 1_645 2.446(7) ?
    La51 O14 2_656 2.521(6) ?
    La51 O17 . 2.565(7) ?
    La51 O8 1_655 2.589(7) ?
    La51 O5 1_655 2.612(6) ?
    La51 O18 . 2.763(7) ?
    La52 O9 1_655 2.023(7) ?
    La52 O9 2_656 2.107(9) ?
    La52 O1 1_645 2.131(9) ?
    La52 O14 2_656 2.604(7) ?
    La52 O8 1_655 2.829(9) ?
    La52 O17 . 2.872(8) ?
    La52 O5 1_655 2.902(8) ?
    Te1 O10 . 1.861(6) ?
    Te1 O8 . 1.864(7) ?
    Te1 O3 . 1.872(6) ?
    Te2 O11 . 1.857(7) ?
    Te2 O6 2_566 1.866(6) ?
    Te2 O1 2_566 2.032(7) ?
    Te2 O191 . 2.156(11) ?
    Te2 O192 . 2.488(14) ?
    Te3 O15 . 1.841(6) ?
    Te3 O2 . 1.861(7) ?
    Te3 O4 1_554 1.919(6) ?
    Te3 O13 . 2.496(10) ?
    Te4 O16 . 1.863(6) ?
    Te4 O17 . 1.871(5) ?
    Te4 O18 . 1.877(7) ?
    Te5 O13 . 1.831(9) ?
    Te5 O7 . 1.845(7) ?
    Te5 O20 2_665 1.936(13) ?
    Te5 O192 2_666 1.945(15) ?
    Te6 O5 1_565 1.859(7) ?
    Te6 O14 2_666 1.866(5) ?
    Te6 O12 . 1.883(6) ?
    O1 Te2 2_566 2.032(7) ?
    O1 La52 1_465 2.131(9) ?
    O1 La51 1_465 2.446(7) ?
    O1 La2 2_666 2.531(6) ?
    O2 La4 1_455 2.453(8) ?
    O2 La3 1_455 2.655(7) ?
    O3 La4 1_455 2.398(5) ?
    O4 Te3 1_556 1.919(6) ?
    O4 La3 2_656 2.489(7) ?
    O4 La3 1_456 2.557(7) ?
    O5 Te6 1_545 1.859(7) ?
    O5 La3 1_455 2.477(6) ?
    O5 La51 1_455 2.612(6) ?
    O5 La52 1_455 2.902(8) ?
    O6 Te2 2_566 1.866(6) ?
    O6 La2 2_666 2.985(7) ?
    O7 La4 1_455 2.516(7) ?
    O8 La51 1_455 2.589(7) ?
    O8 La52 1_455 2.829(9) ?
    O9 La52 1_455 2.023(7) ?
    O9 La52 2_656 2.107(9) ?
    O9 La51 1_455 2.393(6) ?
    O9 La51 2_656 2.420(7) ?
    O9 La2 2_656 2.528(7) ?
    O10 La1 2_666 2.400(6) ?
    O11 La1 2_666 2.647(6) ?
    O12 La3 1_565 2.456(6) ?
    O12 La3 2_665 2.633(5) ?
    O14 Te6 2_666 1.866(5) ?
    O14 La51 2_656 2.521(6) ?
    O14 La52 2_656 2.604(7) ?
    O191 O192 . 0.808(16) ?
    O191 La1 2_666 2.448(12) ?
    O191 La4 2_666 2.476(11) ?
    O192 Te5 2_666 1.945(15) ?
    O192 La4 2_666 2.556(15) ?
    O192 La1 2_666 2.706(15) ?
    O20 O20 2_765 1.75(4) ?
    O20 Te5 2_665 1.936(13) ?
loop_
    _geom_angle_atom_site_label_1
    _geom_angle_atom_site_label_2
    _geom_angle_atom_site_label_3
    _geom_angle_site_symmetry_1
    _geom_angle_site_symmetry_3
    _geom_angle
    _geom_angle_publ_flag
    O10 La1 O6 2_666 . 100.8(2) ?
    O10 La1 O191 2_666 2_666 97.2(3) ?
    O6 La1 O191 . 2_666 121.3(3) ?
    O10 La1 O16 2_666 . 99.0(2) ?
    O6 La1 O16 . . 156.5(2) ?
    O191 La1 O16 2_666 . 68.0(3) ?
    O10 La1 O3 2_666 . 123.0(2) ?
    O6 La1 O3 . . 87.4(2) ?
    O191 La1 O3 2_666 . 126.1(3) ?
    O16 La1 O3 . . 71.2(2) ?
    O10 La1 O7 2_666 . 168.4(2) ?
    O6 La1 O7 . . 75.5(2) ?
    O191 La1 O7 2_666 . 76.1(3) ?
    O16 La1 O7 . . 87.4(2) ?
    O3 La1 O7 . . 68.2(2) ?
    O10 La1 O11 2_666 2_666 73.2(2) ?
    O6 La1 O11 . 2_666 73.3(2) ?
    O191 La1 O11 2_666 2_666 59.6(3) ?
    O16 La1 O11 . 2_666 125.0(2) ?
    O3 La1 O11 . 2_666 157.5(2) ?
    O7 La1 O11 . 2_666 95.2(2) ?
    O10 La1 O10 2_666 . 63.2(3) ?
    O6 La1 O10 . . 86.3(2) ?
    O191 La1 O10 2_666 . 149.8(3) ?
    O16 La1 O10 . . 91.4(2) ?
    O3 La1 O10 . . 61.16(18) ?
    O7 La1 O10 . . 126.7(2) ?
    O11 La1 O10 2_666 . 127.04(19) ?
    O10 La1 O192 2_666 2_666 113.7(4) ?
    O6 La1 O192 . 2_666 111.4(4) ?
    O191 La1 O192 2_666 2_666 17.1(4) ?
    O16 La1 O192 . 2_666 71.3(3) ?
    O3 La1 O192 . 2_666 115.1(3) ?
    O7 La1 O192 . 2_666 59.1(4) ?
    O11 La1 O192 2_666 2_666 63.8(3) ?
    O10 La1 O192 . 2_666 162.1(4) ?
    O10 La1 Te1 2_666 . 93.63(16) ?
    O9 La2 O17 . . 99.5(2) ?
    O9 La2 O11 . . 106.8(2) ?
    O17 La2 O11 . . 122.0(2) ?
    O9 La2 O9 . 2_656 72.4(3) ?
    O17 La2 O9 . 2_656 72.6(2) ?
    O11 La2 O9 . 2_656 164.7(2) ?
    O9 La2 O1 . 2_666 128.0(2) ?
    O17 La2 O1 . 2_666 100.2(2) ?
    O11 La2 O1 . 2_666 102.3(2) ?
    O9 La2 O1 2_656 2_666 68.6(2) ?
    O9 La2 O8 . . 70.7(2) ?
    O17 La2 O8 . . 67.6(2) ?
    O11 La2 O8 . . 73.9(2) ?
    O9 La2 O8 2_656 . 118.8(2) ?
    O1 La2 O8 2_666 . 160.4(2) ?
    O9 La2 O14 . . 72.04(19) ?
    O17 La2 O14 . . 161.3(2) ?
    O11 La2 O14 . . 76.7(2) ?
    O9 La2 O14 2_656 . 88.8(2) ?
    O1 La2 O14 2_666 . 74.1(2) ?
    O8 La2 O14 . . 122.3(2) ?
    O9 La2 O6 . 2_666 173.5(2) ?
    O17 La2 O6 . 2_666 82.1(2) ?
    O11 La2 O6 . 2_666 67.3(2) ?
    O9 La2 O6 2_656 2_666 114.1(2) ?
    O1 La2 O6 2_666 2_666 57.4(2) ?
    O8 La2 O6 . 2_666 104.5(2) ?
    O14 La2 O6 . 2_666 108.17(17) ?
    O15 La3 O18 . . 68.9(2) ?
    O15 La3 O12 . 1_545 87.2(2) ?
    O18 La3 O12 . 1_545 83.6(2) ?
    O15 La3 O5 . 1_655 137.5(2) ?
    O18 La3 O5 . 1_655 70.7(2) ?
    O12 La3 O5 1_545 1_655 100.8(2) ?
    O15 La3 O4 . 2_656 150.80(19) ?
    O18 La3 O4 . 2_656 134.4(2) ?
    O12 La3 O4 1_545 2_656 80.0(2) ?
    O5 La3 O4 1_655 2_656 71.1(2) ?
    O15 La3 O4 . 1_654 103.2(2) ?
    O18 La3 O4 . 1_654 134.4(2) ?
    O12 La3 O4 1_545 1_654 141.94(19) ?
    O5 La3 O4 1_655 1_654 95.7(2) ?
    O4 La3 O4 2_656 1_654 73.3(2) ?
    O15 La3 O12 . 2_665 75.3(2) ?
    O18 La3 O12 . 2_665 140.1(2) ?
    O12 La3 O12 1_545 2_665 77.4(2) ?
    O5 La3 O12 1_655 2_665 147.1(2) ?
    O4 La3 O12 2_656 2_665 76.3(2) ?
    O4 La3 O12 1_654 2_665 70.38(19) ?
    O15 La3 O2 . 1_655 72.9(2) ?
    O18 La3 O2 . 1_655 74.6(2) ?
    O12 La3 O2 1_545 1_655 154.5(2) ?
    O5 La3 O2 1_655 1_655 84.6(2) ?
    O4 La3 O2 2_656 1_655 124.9(2) ?
    O4 La3 O2 1_654 1_655 60.6(2) ?
    O12 La3 O2 2_665 1_655 111.4(2) ?
    O15 La3 Te3 . 1_655 84.65(18) ?
    O18 La3 Te3 . 1_655 104.67(17) ?
    O12 La3 Te3 1_545 1_655 165.27(13) ?
    O5 La3 Te3 1_655 1_655 93.53(16) ?
    O4 La3 Te3 2_656 1_655 101.55(16) ?
    O4 La3 Te3 1_654 1_655 30.83(13) ?
    O12 La3 Te3 2_665 1_655 88.70(14) ?
    O2 La3 Te3 1_655 1_655 30.10(14) ?
    O3 La4 O2 1_655 1_655 87.2(2) ?
    O3 La4 O191 1_655 2_666 81.8(3) ?
    O2 La4 O191 1_655 2_666 158.2(3) ?
    O3 La4 O16 1_655 . 71.8(2) ?
    O2 La4 O16 1_655 . 126.8(2) ?
    O191 La4 O16 2_666 . 67.2(3) ?
    O3 La4 O7 1_655 1_655 70.2(2) ?
    O2 La4 O7 1_655 1_655 88.0(2) ?
    O191 La4 O7 2_666 1_655 70.6(3) ?
    O16 La4 O7 . 1_655 125.9(2) ?
    O3 La4 O13 1_655 . 153.1(3) ?
    O2 La4 O13 1_655 . 119.0(2) ?
    O191 La4 O13 2_666 . 75.2(3) ?
    O16 La4 O13 . . 86.4(3) ?
    O7 La4 O13 1_655 . 113.6(3) ?
    O3 La4 O192 1_655 2_666 100.2(4) ?
    O2 La4 O192 1_655 2_666 159.8(4) ?
    O191 La4 O192 2_666 2_666 18.4(4) ?
    O16 La4 O192 . 2_666 73.4(4) ?
    O7 La4 O192 1_655 2_666 77.0(4) ?
    O13 La4 O192 . 2_666 57.4(4) ?
    O3 La4 O20 1_655 . 129.1(4) ?
    O2 La4 O20 1_655 . 71.6(4) ?
    O191 La4 O20 2_666 . 101.1(5) ?
    O16 La4 O20 . . 155.9(3) ?
    O7 La4 O20 1_655 . 63.5(4) ?
    O13 La4 O20 . . 70.0(4) ?
    O192 La4 O20 2_666 . 89.4(5) ?
    O3 La4 O15 1_655 . 131.0(2) ?
    O2 La4 O15 1_655 . 71.4(2) ?
    O191 La4 O15 2_666 . 129.5(3) ?
    O16 La4 O15 . . 86.3(2) ?
    O7 La4 O15 1_655 . 147.7(2) ?
    O13 La4 O15 . . 60.4(3) ?
    O192 La4 O15 2_666 . 115.1(4) ?
    O20 La4 O15 . . 85.9(4) ?
    O3 La4 O18 1_655 . 73.59(18) ?
    O2 La4 O18 1_655 . 68.6(2) ?
    O191 La4 O18 2_666 . 125.1(3) ?
    O16 La4 O18 . . 58.79(19) ?
    O7 La4 O18 1_655 . 137.49(19) ?
    O13 La4 O18 . . 108.8(3) ?
    O192 La4 O18 2_666 . 131.5(4) ?
    O20 La4 O18 . . 132.5(4) ?
    O15 La4 O18 . . 57.66(18) ?
    O9 La51 O9 1_655 2_656 71.9(3) ?
    La52 La51 O1 . 1_645 49.1(5) ?
    O9 La51 O1 1_655 1_645 72.2(2) ?
    O9 La51 O1 2_656 1_645 90.2(2) ?
    La52 La51 O14 . 2_656 92.8(5) ?
    O9 La51 O14 1_655 2_656 134.6(2) ?
    O9 La51 O14 2_656 2_656 73.25(19) ?
    O1 La51 O14 1_645 2_656 79.9(2) ?
    La52 La51 O17 . . 119.8(6) ?
    O9 La51 O17 1_655 . 115.9(2) ?
    O9 La51 O17 2_656 . 71.7(2) ?
    O1 La51 O17 1_645 . 155.0(2) ?
    O14 La51 O17 2_656 . 78.4(2) ?
    La52 La51 O8 . 1_655 111.1(5) ?
    O9 La51 O8 1_655 1_655 71.0(2) ?
    O9 La51 O8 2_656 1_655 105.4(2) ?
    O1 La51 O8 1_645 1_655 132.6(2) ?
    O14 La51 O8 2_656 1_655 147.3(2) ?
    O17 La51 O8 . 1_655 70.5(2) ?
    La52 La51 O5 . 1_655 117.6(5) ?
    O9 La51 O5 1_655 1_655 109.5(2) ?
    O9 La51 O5 2_656 1_655 159.6(2) ?
    O1 La51 O5 1_645 1_655 71.5(2) ?
    O14 La51 O5 2_656 1_655 94.0(2) ?
    O17 La51 O5 . 1_655 122.32(18) ?
    O8 La51 O5 1_655 1_655 94.0(2) ?
    O9 La51 O18 1_655 . 149.6(2) ?
    O9 La51 O18 2_656 . 125.3(2) ?
    O1 La51 O18 1_645 . 126.6(2) ?
    O14 La51 O18 2_656 . 75.5(2) ?
    O17 La51 O18 . . 58.70(18) ?
    O8 La51 O18 1_655 . 79.75(19) ?
    O5 La51 O18 1_655 . 64.02(19) ?
    O9 La52 O9 1_655 2_656 86.2(3) ?
    O9 La52 O1 1_655 1_645 86.6(3) ?
    O9 La52 O1 2_656 1_645 108.8(4) ?
    O9 La52 O14 1_655 2_656 156.7(4) ?
    O9 La52 O14 2_656 2_656 76.7(3) ?
    O1 La52 O14 1_645 2_656 84.1(3) ?
    O9 La52 O8 1_655 1_655 71.1(3) ?
    O9 La52 O8 2_656 1_655 106.8(3) ?
    O1 La52 O8 1_645 1_655 136.2(3) ?
    O14 La52 O8 2_656 1_655 128.9(3) ?
    O9 La52 O17 1_655 . 117.3(3) ?
    O9 La52 O17 2_656 . 69.9(3) ?
    O1 La52 O17 1_645 . 155.5(3) ?
    O14 La52 O17 2_656 . 71.7(2) ?
    O8 La52 O17 1_655 . 62.9(2) ?
    O9 La52 O5 1_655 1_655 110.9(3) ?
    O9 La52 O5 2_656 1_655 162.5(3) ?
    O1 La52 O5 1_645 1_655 70.1(3) ?
    O14 La52 O5 2_656 1_655 85.8(2) ?
    O8 La52 O5 1_655 1_655 83.1(2) ?
    O17 La52 O5 . 1_655 103.5(2) ?
    O10 Te1 O8 . . 100.6(3) ?
    O10 Te1 O3 . . 89.4(3) ?
    O8 Te1 O3 . . 96.2(3) ?
    O11 Te2 O6 . 2_566 102.3(3) ?
    O11 Te2 O1 . 2_566 95.2(3) ?
    O6 Te2 O1 2_566 2_566 86.7(3) ?
    O11 Te2 O191 . . 78.0(4) ?
    O6 Te2 O191 2_566 . 90.4(4) ?
    O1 Te2 O191 2_566 . 171.9(4) ?
    O11 Te2 O192 . . 79.9(4) ?
    O6 Te2 O192 2_566 . 108.0(4) ?
    O1 Te2 O192 2_566 . 165.2(4) ?
    O191 Te2 O192 . . 18.3(4) ?
    O15 Te3 O2 . . 101.3(3) ?
    O15 Te3 O4 . 1_554 99.7(3) ?
    O2 Te3 O4 . 1_554 88.2(3) ?
    O15 Te3 O13 . . 73.6(3) ?
    O2 Te3 O13 . . 89.1(3) ?
    O4 Te3 O13 1_554 . 172.1(2) ?
    O16 Te4 O17 . . 99.0(3) ?
    O16 Te4 O18 . . 94.0(3) ?
    O17 Te4 O18 . . 88.6(3) ?
    O13 Te5 O7 . . 101.0(4) ?
    O13 Te5 O20 . 2_665 95.8(6) ?
    O7 Te5 O20 . 2_665 100.5(5) ?
    O13 Te5 O192 . 2_666 80.4(5) ?
    O7 Te5 O192 . 2_666 86.2(5) ?
    O20 Te5 O192 2_665 2_666 172.9(6) ?
    O5 Te6 O14 1_565 2_666 96.7(3) ?
    O5 Te6 O12 1_565 . 99.5(3) ?
    O14 Te6 O12 2_666 . 100.2(3) ?
    Te2 O1 La52 2_566 1_465 140.8(4) ?
    Te2 O1 La51 2_566 1_465 139.5(3) ?
    La52 O1 La51 1_465 1_465 11.06(15) ?
    Te2 O1 La2 2_566 2_666 113.0(3) ?
    La52 O1 La2 1_465 2_666 100.1(3) ?
    La51 O1 La2 1_465 2_666 105.8(2) ?
    Te3 O2 La4 . 1_455 133.6(4) ?
    Te3 O2 La3 . 1_455 104.2(3) ?
    La4 O2 La3 1_455 1_455 101.3(3) ?
    Te1 O3 La4 . 1_455 134.1(3) ?
    Te1 O3 La1 . . 107.3(2) ?
    La4 O3 La1 1_455 . 113.3(2) ?
    Te3 O4 La3 1_556 2_656 139.3(3) ?
    Te3 O4 La3 1_556 1_456 106.1(3) ?
    La3 O4 La3 2_656 1_456 106.7(2) ?
    Te6 O5 La3 1_545 1_455 121.3(3) ?
    Te6 O5 La51 1_545 1_455 119.3(3) ?
    La3 O5 La51 1_455 1_455 109.6(3) ?
    Te6 O5 La52 1_545 1_455 109.8(3) ?
    La3 O5 La52 1_455 1_455 117.1(3) ?
    La51 O5 La52 1_455 1_455 9.51(11) ?
    Te2 O6 La1 2_566 . 131.9(3) ?
    Te2 O6 La2 2_566 2_666 101.1(3) ?
    La1 O6 La2 . 2_666 100.1(2) ?
    Te5 O7 La4 . 1_455 128.2(3) ?
    Te5 O7 La1 . . 112.1(3) ?
    La4 O7 La1 1_455 . 108.2(2) ?
    Te1 O8 La51 . 1_455 120.8(3) ?
    Te1 O8 La2 . . 129.5(3) ?
    La51 O8 La2 1_455 . 100.7(2) ?
    Te1 O8 La52 . 1_455 127.0(4) ?
    La51 O8 La52 1_455 1_455 10.27(10) ?
    La2 O8 La52 . 1_455 91.0(2) ?
    La52 O9 La52 1_455 2_656 93.8(3) ?
    La52 O9 La2 1_455 . 126.6(3) ?
    La52 O9 La2 2_656 . 108.6(3) ?
    La52 O9 La51 1_455 1_455 10.31(16) ?
    La52 O9 La51 2_656 1_455 99.6(3) ?
    La2 O9 La51 . 1_455 116.4(3) ?
    La52 O9 La51 1_455 2_656 101.2(3) ?
    La52 O9 La51 2_656 2_656 11.21(15) ?
    La2 O9 La51 . 2_656 109.7(2) ?
    La51 O9 La51 1_455 2_656 108.1(3) ?
    La52 O9 La2 1_455 2_656 103.2(3) ?
    La52 O9 La2 2_656 2_656 117.3(3) ?
    La2 O9 La2 . 2_656 107.6(3) ?
    La51 O9 La2 1_455 2_656 107.5(2) ?
    La51 O9 La2 2_656 2_656 107.1(2) ?
    Te1 O10 La1 . 2_666 139.7(3) ?
    Te1 O10 La1 . . 102.0(2) ?
    La1 O10 La1 2_666 . 116.8(3) ?
    Te2 O11 La2 . . 138.5(3) ?
    Te2 O11 La1 . 2_666 111.5(3) ?
    La2 O11 La1 . 2_666 110.0(3) ?
    Te6 O12 La3 . 1_565 140.4(3) ?
    Te6 O12 La3 . 2_665 117.0(3) ?
    La3 O12 La3 1_565 2_665 102.6(2) ?
    Te5 O13 Te3 . . 133.3(4) ?
    Te5 O13 La4 . . 113.8(4) ?
    Te3 O13 La4 . . 104.4(3) ?
    Te6 O14 La51 2_666 2_656 149.0(3) ?
    Te6 O14 La52 2_666 2_656 157.7(4) ?
    La51 O14 La52 2_656 2_656 11.98(12) ?
    Te6 O14 La2 2_666 . 112.9(3) ?
    La51 O14 La2 2_656 . 97.73(17) ?
    La52 O14 La2 2_656 . 87.0(2) ?
    Te3 O15 La3 . . 141.2(3) ?
    Te3 O15 La4 . . 119.0(3) ?
    La3 O15 La4 . . 99.34(19) ?
    Te4 O16 La1 . . 137.7(3) ?
    Te4 O16 La4 . . 109.3(3) ?
    La1 O16 La4 . . 110.7(2) ?
    Te4 O17 La2 . . 133.5(3) ?
    Te4 O17 La51 . . 105.0(2) ?
    La2 O17 La51 . . 106.5(2) ?
    Te4 O17 La52 . . 112.6(3) ?
    La2 O17 La52 . . 97.1(2) ?
    La51 O17 La52 . . 9.40(11) ?
    Te4 O18 La3 . . 135.8(3) ?
    Te4 O18 La51 . . 97.8(3) ?
    La3 O18 La51 . . 105.6(2) ?
    Te4 O18 La4 . . 92.0(3) ?
    La3 O18 La4 . . 92.5(2) ?
    La51 O18 La4 . . 141.2(2) ?
    O192 O191 Te2 . . 104.8(14) ?
    O192 O191 La1 . 2_666 99.9(15) ?
    Te2 O191 La1 . 2_666 108.9(5) ?
    O192 O191 La4 . 2_666 86.4(13) ?
    Te2 O191 La4 . 2_666 133.7(6) ?
    La1 O191 La4 2_666 2_666 113.2(4) ?
    O191 O192 Te5 . 2_666 165.3(18) ?
    O191 O192 Te2 . . 56.9(12) ?
    Te5 O192 Te2 2_666 . 129.3(7) ?
    O191 O192 La4 . 2_666 75.2(13) ?
    Te5 O192 La4 2_666 2_666 108.3(6) ?
    Te2 O192 La4 . 2_666 115.3(6) ?
    O191 O192 La1 . 2_666 63.0(14) ?
    Te5 O192 La1 2_666 2_666 102.4(6) ?
    Te2 O192 La1 . 2_666 92.3(5) ?
    La4 O192 La1 2_666 2_666 102.7(5) ?
    O20 O20 Te5 2_765 2_665 95.3(9) ?
    O20 O20 La4 2_765 . 133.2(12) ?
    Te5 O20 La4 2_665 . 120.3(8) ?
_iucr_refine_instructions_details
;
TITL p1b in P-1
CELL 0.71073   5.6856  12.6206  14.4021  95.528 100.877  93.125
ZERR    2.00   0.0011   0.0025   0.0029   0.030   0.030   0.030
LATT  1
SFAC O TE La
UNIT 39 12 10
L.S. 4
ACTA
BOND
FMAP 2
EADP La51 La52
EADP O191 O192
PLAN 20
WGHT    0.012200
EXTI    0.001952
FVAR       0.04533   0.87530   0.55767
LA1   3    0.420880    0.524837    0.351913    11.00000    0.00863    0.00713 =
         0.00811    0.00086    0.00047    0.00113
LA2   3    0.542717    0.150439    0.554536    11.00000    0.01595    0.01229 =
         0.00987    0.00511    0.00597    0.00654
LA3   3    0.793560    0.075560    0.081679    11.00000    0.00847    0.00864 =
         0.00749    0.00023    0.00207    0.00180
LA4   3    0.819481    0.382865    0.171001    11.00000    0.00873    0.01093 =
         0.01377    0.00210   -0.00131    0.00191
LA51  3    0.935444    0.039210    0.370492    21.00000    0.00972    0.00983 =
         0.01208    0.00374    0.00343    0.00274
LA52  3    0.956486    0.009242    0.394642   -21.00000    0.00972    0.00983 =
         0.01208    0.00374    0.00343    0.00274
TE1   2    0.039017    0.345757    0.441234    11.00000    0.01078    0.00964 =
         0.00995    0.00261    0.00199   -0.00111
TE2   2    0.109652    0.291044    0.712410    11.00000    0.01362    0.03063 =
         0.01166    0.00816    0.00505    0.00979
TE3   2    0.223206    0.247983    0.002796    11.00000    0.00729    0.01111 =
         0.00839    0.00111    0.00017    0.00123
TE4   2    0.480894    0.208188    0.288036    11.00000    0.01125    0.00795 =
         0.01088    0.00099    0.00045   -0.00019
TE5   2    0.337172    0.556704    0.098403    11.00000    0.02103    0.03288 =
         0.02125   -0.00306    0.01120    0.00959
TE6   2    0.288873    0.909248    0.189526    11.00000    0.00802    0.00765 =
         0.00793    0.00082    0.00129    0.00001
O1    1    0.046380    0.855990    0.342333    11.00000    0.01532    0.01403 =
         0.03693    0.00835   -0.00348    0.00157
O2    1    0.075036    0.255107    0.107705    11.00000    0.02768    0.02343 =
         0.02507   -0.01132    0.01888   -0.00684
O3    1    0.081236    0.383538    0.322598    11.00000    0.01633    0.01905 =
         0.01195    0.00817   -0.00328   -0.00776
O4    1    0.085356    0.103985    0.969708    11.00000    0.01212    0.01408 =
         0.01862   -0.00702    0.00226   -0.00267
O5    1    0.095746    0.019396    0.211702    11.00000    0.02196    0.01721 =
         0.00785    0.00132    0.00075    0.01004
O6    1    0.128464    0.654372    0.373846    11.00000    0.02598    0.02582 =
         0.01462    0.00359    0.00345    0.01404
O7    1    0.159991    0.523736    0.187986    11.00000    0.02144    0.01961 =
         0.01906    0.00572    0.00014    0.00536
O8    1    0.186304    0.217626    0.433932    11.00000    0.02953    0.02164 =
         0.02189    0.00850   -0.00059    0.01287
O9    1    0.248398    0.009348    0.499598    11.00000    0.01143    0.01652 =
         0.01673    0.00667   -0.00292    0.00024
O10   1    0.300836    0.439615    0.499255    11.00000    0.02368    0.02318 =
         0.01965    0.00845   -0.00713   -0.01289
O11   1    0.361227    0.284102    0.646982    11.00000    0.02225    0.01310 =
         0.02379   -0.00440    0.01131    0.00077
O12   1    0.436529    0.964479    0.096034    11.00000    0.01073    0.02945 =
         0.01157    0.00745    0.00413    0.00257
O13   1    0.438576    0.425746    0.064704    11.00000    0.03819    0.06283 =
         0.01413    0.00089   -0.00500    0.03504
O14   1    0.470697    0.053039    0.702965    11.00000    0.01504    0.02875 =
         0.01177    0.00797   -0.00529   -0.00774
O15   1    0.531298    0.221930    0.057506    11.00000    0.00938    0.01369 =
         0.04605    0.00167   -0.01102    0.00305
O16   1    0.565133    0.353596    0.292585    11.00000    0.01399    0.00796 =
         0.01954    0.00472    0.00102    0.00279
O17   1    0.654676    0.183323    0.406783    11.00000    0.01866    0.01985 =
         0.00600    0.00596    0.00574    0.00574
O18   1    0.742130    0.166632    0.234179    11.00000    0.02159    0.02548 =
         0.01459   -0.00464    0.00475    0.00602
O191  1    0.290093    0.448137    0.751493    31.00000    0.01776    0.01059 =
         0.02096    0.00237    0.01151    0.00380
O192  1    0.381550    0.443710    0.801071   -31.00000    0.01776    0.01059 =
         0.02096    0.00237    0.01151    0.00380
O20   1    0.915661    0.444892    0.012419     0.56006    0.03611    0.07641 =
         0.01539    0.02322    0.00799    0.02791
HKLF 4
REM  p1b in P-1
REM R1 =  0.0415 for   5110 Fo > 4sig(Fo)  and  0.1024 for all   8922 data
REM    290 parameters refined using      0 restraints
END
WGHT      0.0121      0.0000
REM Highest difference peak  3.710,  deepest hole -3.960,  1-sigma level  0.532
;
