# Supplementary material for: The low-symmetry lanthanum(III) oxotellurate(IV), La10Te12O39
Source: Acta Crystallogr Sect E Struct Rep Online. 2013 May 18;69(Pt 6):i36. doi: 10.1107/S1600536813012191 (PMC3684865; doi:10.1107/S1600536813012191)
Supplement: Supplementary file 2 [file e-69-00i36-Isup2.hkl]

# 
# h,k,l, Fc-squared, Fo-squared, sigma(Fo-squared) and status flag 
# 
data_I
_shelx_title ' La10Te12O39' 
_shelx_refln_list_code          4 
_shelx_F_calc_maximum      930.42 
_exptl_crystal_F_000      1506.00 
_reflns_d_resolution_high  0.5999 
 
loop_ 
 _symmetry_equiv_pos_as_xyz 
 'x, y, z' 
 '-x, -y, -z' 
 
_cell_length_a     5.6856 
_cell_length_b    12.6206 
_cell_length_c    14.4021 
_cell_angle_alpha  95.528 
_cell_angle_beta  100.877 
_cell_angle_gamma  93.125 
 
_shelx_F_squared_multiplier     1.000 
 
loop_ 
 _refln_index_h 
 _refln_index_k 
 _refln_index_l 
 _refln_F_squared_calc 
 _refln_F_squared_meas 
 _refln_F_squared_sigma 
 _refln_observed_status 
   2   0   0     3358.56     2957.33   1026.51 o 
   3   0   0    19194.15    19213.30   1029.99 o 
   4   0   0     9219.12     8570.31    857.03 o 
   5   0   0       24.17      437.68    653.88 o 
   6   0   0      969.56     1280.26    924.91 o 
   7   0   0     4458.97     4777.59   1111.52 o 
   8   0   0    12081.16    12596.35   1008.32 o 
   9   0   0      141.40      681.11   1389.85 o 
  -9   1   0     1356.17     1025.56   1328.58 o 
  -8   1   0     2090.03     2465.16   1018.32 o 
  -7   1   0    16482.32    16735.84   1156.56 o 
  -6   1   0      153.13       85.71    668.69 o 
  -5   1   0     2084.81     1758.60    906.09 o 
  -4   1   0    56814.79    55156.18   1178.59 o 
  -3   1   0        0.52      199.49    939.06 o 
  -2   1   0    19687.44    18762.55   1198.88 o 
  -1   1   0      204.02      311.58   1188.24 o 
   1   1   0     7301.31     7269.23   1520.20 o 
   2   1   0    22635.78    23331.68   1157.32 o 
   3   1   0    11804.67    11674.75    949.13 o 
   4   1   0     7533.32     7123.86    572.39 o 
   5   1   0    17973.20    17389.67    677.75 o 
   6   1   0     5141.02     5531.51    960.94 o 
   7   1   0        0.69      -96.43    809.77 o 
   8   1   0     1155.87     1137.33   1021.86 o 
   9   1   0     4774.74     3517.34   1332.44 o 
  -9   2   0     2470.37     2937.95   1426.24 o 
  -8   2   0    10498.04    10866.37   1490.22 o 
  -7   2   0     1068.25     1251.04   1221.84 o 
  -6   2   0      621.90     1504.67    724.15 o 
  -5   2   0    12375.43    11304.91   1073.16 o 
  -4   2   0    37112.36    37054.38   1073.10 o 
  -3   2   0    13960.26    13830.73   1005.15 o 
  -2   2   0     8545.51     7454.63    810.51 o 
  -1   2   0    19394.98    19700.91   1584.24 o 
   0   2   0     5275.63     5198.80   1305.79 o 
   1   2   0     6432.07     6190.52    807.16 o 
   2   2   0      634.21      939.79    964.14 o 
   3   2   0    34391.26    33419.48   1062.21 o 
   4   2   0     1439.03     1388.06    803.61 o 
   5   2   0    44833.33    43461.55    745.56 o 
   6   2   0     2147.71     1599.77    669.81 o 
   7   2   0     2778.35     2874.79    805.95 o 
   8   2   0     8198.47     8018.80   1033.08 o 
   9   2   0      744.58     1424.62   1205.52 o 
  -9   3   0      360.07     1343.02   1500.68 o 
  -8   3   0     2513.57     1875.13   1490.36 o 
  -7   3   0    11749.68    11883.93   1266.64 o 
  -6   3   0     1692.76     2444.56   1193.06 o 
  -5   3   0     1336.28     1207.59    993.34 o 
  -4   3   0     1375.92     2191.59    939.95 o 
  -3   3   0     6373.01     6010.64    699.17 o 
  -2   3   0    11362.19    10908.26    923.68 o 
  -1   3   0      373.03      176.07   1527.49 o 
   0   3   0       72.09      408.20   1145.30 o 
   1   3   0   848719.69   924898.69  10767.19 o 
   2   3   0     1380.63     1784.98    652.50 o 
   3   3   0      114.64      627.72    802.90 o 
   4   3   0    15858.53    14882.07    904.63 o 
   5   3   0     5388.58     5280.23    883.29 o 
   6   3   0      437.31      468.17    749.46 o 
   7   3   0       36.05     1426.63    817.12 o 
   8   3   0     4737.51     5148.50    912.25 o 
   9   3   0     7771.41     5847.77   1233.98 o 
  -9   4   0     6781.17     5068.52   1576.99 o 
  -8   4   0     3272.38     3459.05   1510.29 o 
  -7   4   0     3675.10     5078.03   1462.00 o 
  -6   4   0    19321.21    19752.52   1227.78 o 
  -5   4   0     6029.92     6356.41   1137.51 o 
  -4   4   0      457.35      593.78   1031.82 o 
  -3   4   0    27846.15    28803.30    873.03 o 
  -2   4   0      712.98      676.16    894.24 o 
  -1   4   0     2668.07     2649.95   1316.47 o 
   0   4   0      429.00      703.30    923.81 o 
   1   4   0     2908.32     2992.68    712.70 o 
   2   4   0     9664.45     8801.66    570.03 o 
   3   4   0    29588.43    30723.24    847.74 o 
   4   4   0     2159.34     2479.99    842.90 o 
   5   4   0     1815.96     2293.93    842.57 o 
   6   4   0     5480.74     4977.89    650.92 o 
   7   4   0      851.66     1012.10    713.96 o 
   8   4   0     1013.78     1131.03    938.70 o 
  -9   5   0       21.19      945.10   1704.50 o 
  -8   5   0     4624.82     4957.33   1574.45 o 
  -6   5   0       93.62      467.12   1318.63 o 
  -5   5   0        3.26      209.22   1158.01 o 
  -4   5   0    15172.11    14494.51    841.22 o 
  -3   5   0    27996.58    27964.90    884.66 o 
  -2   5   0    12951.12    13249.97   1061.49 o 
  -1   5   0     3314.81     3510.56   1153.71 o 
   0   5   0     1009.43      832.08    905.03 o 
   1   5   0     1071.77     1560.88    622.91 o 
   2   5   0     5025.29     4945.72    570.28 o 
   3   5   0      280.39      567.68    650.63 o 
   4   5   0    43320.18    43231.77   1085.88 o 
   5   5   0      338.31      605.26    748.61 o 
   6   5   0    29779.06    29515.99    665.47 o 
   7   5   0     2123.59     1882.34    784.44 o 
   8   5   0     4785.09     5514.59   1068.45 o 
  -9   6   0      610.05     1457.36   1801.52 o 
  -8   6   0       32.06      807.70   1591.07 o 
  -6   6   0     9895.69    10490.10   1466.46 o 
  -5   6   0     2874.53     3489.10   1203.64 o 
  -4   6   0     5930.57     6230.04    854.09 o 
  -3   6   0     2740.03     3034.51    878.87 o 
  -2   6   0     5631.32     6056.61   1098.12 o 
  -1   6   0     4455.50     5492.45    988.57 o 
   0   6   0     6147.87     6752.21    820.07 o 
   1   6   0      161.22      383.89    578.86 o 
   2   6   0   309285.63   321565.72   1691.90 o 
   3   6   0       64.34      357.19    664.64 o 
   4   6   0       81.21      426.02    678.05 o 
   5   6   0     5859.03     6052.93    734.13 o 
   6   6   0     1434.16     1696.05    802.59 o 
   7   6   0     1241.97      838.46    817.53 o 
   8   6   0       24.77      990.25   1100.90 o 
  -8   7   0     9914.15     8996.83   1709.50 o 
  -7   7   0     4708.74     5011.69   1779.44 o 
  -6   7   0     4586.46     4949.01   1560.28 o 
  -5   7   0    34362.01    33708.24   1299.74 o 
  -4   7   0    15868.41    15660.66    885.18 o 
  -3   7   0     1996.98     1496.85    935.23 o 
  -2   7   0    10212.66    11283.59   1050.46 o 
  -1   7   0     4496.86     5113.16    983.57 o 
   0   7   0    18659.40    17909.56    817.39 o 
   1   7   0      194.09      423.64    604.93 o 
   2   7   0     1545.53     1547.63    556.27 o 
   3   7   0    31794.86    31631.35    659.42 o 
   4   7   0    16259.97    15822.69    783.30 o 
   5   7   0       10.54      534.58    809.09 o 
   6   7   0      283.91      171.91    941.48 o 
   7   7   0      750.86     1111.67    868.69 o 
   8   7   0       54.65     1230.12   1081.57 o 
  -6   8   0     8211.00     9161.58   1719.02 o 
  -5   8   0       12.09      328.76    944.42 o 
  -4   8   0      222.11      414.18    910.78 o 
  -3   8   0    26442.37    27067.99   1068.59 o 
  -2   8   0     8240.84     8633.80    978.89 o 
  -1   8   0    20604.80    21099.22    953.52 o 
   0   8   0      218.08      236.01    646.74 o 
   1   8   0     1427.61     1295.83    584.35 o 
   2   8   0     3207.17     3097.80    622.67 o 
   3   8   0      432.82      411.25    547.18 o 
   4   8   0     1929.09     1129.97    935.15 o 
   5   8   0    28467.11    28807.42    923.06 o 
   6   8   0      811.86     2457.98   1134.08 o 
   7   8   0    13311.93    13356.36    893.92 o 
   8   8   0     1504.20     2114.48   1161.11 o 
  -8   9   0     1378.75     1937.52   2643.40 o 
  -5   9   0     7894.77     8365.05    986.90 o 
  -4   9   0    16589.57    17212.26   1020.42 o 
  -3   9   0    16969.95    16732.14   1095.52 o 
  -2   9   0     4559.36     4404.33    939.81 o 
  -1   9   0        0.31      372.72    822.94 o 
   0   9   0      440.05      608.25    659.30 o 
   1   9   0    15295.77    15600.93    631.97 o 
   2   9   0      456.98      540.21    829.82 o 
   3   9   0   130499.14   126875.84   2852.55 o 
   4   9   0       14.84      107.04    836.89 o 
   5   9   0     1848.73     2673.46    969.07 o 
   6   9   0     2795.32     2995.84   1227.56 o 
   7   9   0      365.87     1046.25   1299.30 o 
   8   9   0     1791.06     1058.18   1311.68 o 
  -8  10   0     5618.38     5641.36   2774.36 o 
  -7  10   0    10436.75    12053.27   2096.01 o 
  -6  10   0     4052.55     3626.29   1418.35 o 
  -5  10   0     1304.44     1878.55   1050.12 o 
  -4  10   0    45544.41    47452.49   2583.55 o 
  -3  10   0    18105.03    19191.86   1072.55 o 
  -2  10   0     7873.92     7056.81    957.32 o 
  -1  10   0    16270.43    17579.89    891.68 o 
   0  10   0     8201.03     8423.29    685.27 o 
   1  10   0    32985.65    32496.89    717.75 o 
   2  10   0     1766.43     1611.92    627.59 o 
   3  10   0       50.77      243.29    608.98 o 
   4  10   0    12811.20    12811.68    954.63 o 
   5  10   0     8415.01     8321.71    996.26 o 
   6  10   0      522.08     1683.85   1279.92 o 
   7  10   0       72.22      948.82   1377.00 o 
  -8  11   0    11349.13     6034.27   3141.73 o 
  -7  11   0      676.57     2214.43   2326.37 o 
  -6  11   0     7033.35     7723.40   1273.68 o 
  -5  11   0     1043.26     2248.60   1129.38 o 
  -4  11   0       16.00      440.67   1131.86 o 
  -3  11   0     4749.30     5564.79   1067.13 o 
  -2  11   0    27982.06    26600.32   1015.25 o 
  -1  11   0      143.60      942.29    816.70 o 
   0  11   0     6049.61     7082.81    627.53 o 
   1  11   0     1680.26     2174.05    629.00 o 
   2  11   0     9069.30     9074.95    748.45 o 
   3  11   0     4226.80     4883.36    688.95 o 
   4  11   0       49.49     1226.16   1070.45 o 
   5  11   0     1701.63     1752.89   1163.72 o 
   6  11   0    10046.46    11108.56   1445.97 o 
   7  11   0     1778.93     2814.19   1665.15 o 
  -7  12   0     2662.38     3862.37   2445.03 o 
  -6  12   0      155.67      866.80   1319.24 o 
  -5  12   0    24040.43    24084.17   1276.99 o 
  -4  12   0      903.71     1791.69   1193.03 o 
  -3  12   0    20177.45    19554.88   1092.28 o 
  -2  12   0    12866.92    12915.94   1263.83 o 
  -1  12   0     4010.63     4102.02    767.25 o 
   0  12   0      509.24      253.23    626.54 o 
   1  12   0      944.45     1734.67    698.70 o 
   2  12   0    21141.11    20472.99    735.12 o 
   3  12   0      633.96     1550.80    722.65 o 
   4  12   0    32774.47    31978.62   1273.42 o 
   5  12   0       18.60     1060.71   1128.83 o 
   6  12   0     3326.92     4871.89   1369.00 o 
   7  12   0      604.92      910.07   1625.47 o 
  -7  13   0     2156.76     1339.13   2425.04 o 
  -6  13   0    13474.09    12849.09   1407.73 o 
  -5  13   0     2408.13     1861.21   1302.61 o 
  -4  13   0      176.63      -90.84   1249.81 o 
  -3  13   0    39967.49    39186.42   1355.78 o 
  -2  13   0     6583.05     7486.62    912.34 o 
  -1  13   0    10026.86     9663.82    758.11 o 
   0  13   0    10252.75    10570.66    747.56 o 
   1  13   0     4567.34     5118.38    683.92 o 
   2  13   0    27529.83    28870.29    846.79 o 
   3  13   0     2652.68     2793.65    749.15 o 
   4  13   0      177.89     1192.16   1119.17 o 
   5  13   0     6353.08     6712.12   1243.89 o 
   6  13   0     3800.14     3703.20   1452.04 o 
  -7  14   0    11733.61    11557.28   2585.12 o 
  -6  14   0     2927.85     3267.42   1602.52 o 
  -5  14   0     3391.40     3834.75   1398.42 o 
  -4  14   0      393.95     1496.38   1202.55 o 
  -3  14   0       42.97      753.59   1025.36 o 
  -2  14   0     4754.85     4295.80    897.65 o 
  -1  14   0    16564.78    17396.57    751.76 o 
   0  14   0     1123.94     1276.80    789.71 o 
   1  14   0      506.86     1165.22    768.53 o 
   2  14   0     4396.53     4736.33    845.51 o 
   3  14   0     5752.91     6066.60    820.85 o 
   4  14   0     3432.27     6173.40   1247.35 o 
   5  14   0      240.75      768.84   1333.30 o 
   6  14   0     2300.11     1801.81   1641.11 o 
  -6  15   0     2668.69     3558.42   1672.25 o 
  -5  15   0       30.61      831.07   1510.41 o 
  -4  15   0    15577.62    14614.17   1357.35 o 
  -3  15   0       47.88      670.40   1068.72 o 
  -2  15   0    14476.09    13579.66    819.96 o 
  -1  15   0     8654.49     8677.83    843.56 o 
   0  15   0       70.15      487.52    819.54 o 
   1  15   0       26.91      954.24    831.85 o 
   2  15   0     1005.24     1814.10    881.70 o 
   3  15   0    10133.58    10735.16   1052.95 o 
   4  15   0     1639.44     2697.30   1343.78 o 
   5  15   0    10414.85     9603.65   1553.39 o 
  -6  16   0      782.64     1844.53   1942.27 o 
  -5  16   0    10250.01     8560.36   1575.14 o 
  -4  16   0      306.67     1687.89   1341.09 o 
  -3  16   0     1175.60     1266.54   1141.36 o 
  -2  16   0    35125.57    33127.15    897.91 o 
  -1  16   0     1003.25     1385.33    816.26 o 
   0  16   0    10158.36    11311.17    941.57 o 
   1  16   0    10015.06    10784.52    912.97 o 
   2  16   0     5879.28     5161.51    956.50 o 
   3  16   0    10128.66    10344.91   1006.93 o 
   4  16   0     1692.78     3315.64   1465.50 o 
   5  16   0      728.26      880.91   1820.22 o 
  -5  17   0     4578.93     3121.84   1774.77 o 
  -4  17   0      546.35     1047.32   1318.88 o 
  -3  17   0     1028.13     2058.70    938.42 o 
  -2  17   0      806.06     1157.36    920.73 o 
  -1  17   0     2066.19     3127.10    921.31 o 
   0  17   0     7052.62     6897.99    976.48 o 
   1  17   0     1601.05     1563.44    944.05 o 
   2  17   0      819.77     1991.33    997.82 o 
   3  17   0     3861.83     4527.06   1060.99 o 
   4  17   0     4456.35     4459.48   1847.15 o 
  -5  18   0      499.86     2659.28   1369.38 o 
  -4  18   0       60.76      529.00   1158.82 o 
  -3  18   0     6089.54     5517.05   1011.71 o 
  -2  18   0      723.75     1326.66    945.30 o 
  -1  18   0     7803.37     6483.34   1029.31 o 
   0  18   0     4752.86     4395.14   1069.99 o 
   1  18   0      395.94      420.24   1033.99 o 
   2  18   0        1.49       56.37   1125.03 o 
   3  18   0     1285.74     1260.76   1253.29 o 
   4  18   0     4856.12     3470.49   1881.48 o 
  -4  19   0     6015.93     4345.29   1222.04 o 
  -3  19   0       16.37      418.97   1074.72 o 
  -2  19   0     1622.23     1868.34   1071.76 o 
  -1  19   0    16527.56    16032.39   1086.25 o 
   0  19   0       84.95      501.50   1158.07 o 
   1  19   0     5807.58     6362.40   1267.18 o 
   2  19   0    11126.53     7603.50   1436.46 o 
   3  19   0     3808.82     4131.82   1973.33 o 
  -3  20   0      348.65     1065.45   1250.92 o 
  -2  20   0     1995.41     2330.67   1170.43 o 
  -1  20   0     2682.97     2681.39   1220.94 o 
   0  20   0     1126.66     2142.28   1274.64 o 
   1  20   0     1548.85     1108.47    954.66 o 
   2  20   0     1361.06     1840.11   2010.49 o 
  -2 -20   1       50.63     1367.38   1463.47 o 
  -1 -20   1     3869.87     3621.38   1262.83 o 
   0 -20   1      218.07      837.10   1146.83 o 
   1 -20   1     6240.23     5155.17   1211.25 o 
   2 -20   1     3514.62     3193.63   1178.22 o 
   3 -20   1     4161.37     1603.39   1235.67 o 
  -3 -19   1     2618.02     3087.26   1368.18 o 
  -2 -19   1      564.26       81.14   1226.08 o 
  -1 -19   1    17759.56    16630.38   1245.69 o 
   0 -19   1      517.89      709.77   1022.42 o 
   1 -19   1      786.54     1277.30    993.37 o 
   2 -19   1     2816.21     2046.74   1010.18 o 
   3 -19   1       40.62     1192.53   1092.42 o 
   4 -19   1    11225.87     7377.63   1249.17 o 
  -4 -18   1        7.17     -291.94   1863.53 o 
  -3 -18   1     7538.58     7134.80   1237.22 o 
  -2 -18   1     3084.24     3195.92   1157.60 o 
  -1 -18   1     3842.14     3966.54   1091.48 o 
   0 -18   1      296.70      928.76    999.24 o 
   1 -18   1     1221.56      610.01    999.96 o 
   2 -18   1      226.05      669.13    977.83 o 
   3 -18   1      179.16      424.61    999.79 o 
   4 -18   1     2577.51     3231.43   1397.37 o 
   5 -18   1     1357.22     1973.65   1757.81 o 
  -4 -17   1     1124.90     3894.13   1606.33 o 
  -3 -17   1      374.23     1393.15   1184.58 o 
  -2 -17   1      721.52      822.96   1007.23 o 
  -1 -17   1     1447.59     1365.35    917.13 o 
   0 -17   1     2335.09     2361.90    978.65 o 
   1 -17   1      448.40     1079.69    862.30 o 
   2 -17   1     4160.12     3923.59    904.06 o 
   3 -17   1     3649.67     4359.12   1190.52 o 
   4 -17   1     7482.52     6183.26   1390.25 o 
   5 -17   1      114.98      665.67   1672.15 o 
  -5 -16   1     2676.67     3555.44   1699.79 o 
  -4 -16   1     1720.40     3534.78   1670.01 o 
  -3 -16   1    12539.79    14221.31   1525.73 o 
  -2 -16   1     8136.40     8863.78    931.70 o 
  -1 -16   1       22.21     1240.86    895.01 o 
   0 -16   1    44603.72    42824.99    991.33 o 
   1 -16   1      433.37     1116.76    838.26 o 
   2 -16   1      147.60      940.34    850.06 o 
   3 -16   1    10389.27     9531.78   1115.44 o 
   4 -16   1       98.64      198.80   1442.70 o 
   5 -16   1    10038.73     9455.36   1646.34 o 
   6 -16   1     4430.51     4790.16   1944.58 o 
  -6 -15   1     7542.12     4874.20   1810.14 o 
  -5 -15   1     4051.85     4259.12   1729.96 o 
  -4 -15   1     3191.15      886.67   1368.98 o 
  -3 -15   1      113.76      907.93    987.45 o 
  -2 -15   1     8104.84     8813.18    973.35 o 
  -1 -15   1     3856.43     4172.62    799.29 o 
   0 -15   1     7598.79     7850.95    804.95 o 
   1 -15   1      378.50      395.82    750.11 o 
   2 -15   1     6811.22     7217.66    992.08 o 
   3 -15   1     1458.98     1457.36   1054.19 o 
   4 -15   1       12.34     -612.35   1226.71 o 
   5 -15   1     3941.87     4102.19   1550.40 o 
   6 -15   1     1944.60     2780.65   1619.36 o 
  -6 -14   1      822.15     1484.46   1795.96 o 
  -5 -14   1     5113.84     4499.95   1404.10 o 
  -4 -14   1     6357.45     6322.37   1258.62 o 
  -3 -14   1     1841.32     2842.92    866.23 o 
  -2 -14   1      548.87     1888.55    831.08 o 
  -1 -14   1     4693.60     4198.48    773.62 o 
   0 -14   1     6454.14     6674.85    719.45 o 
   1 -14   1      752.60      619.39    724.68 o 
   2 -14   1      599.12      778.34    902.28 o 
   3 -14   1      144.46      -62.33   1018.05 o 
   4 -14   1     7198.56     6908.54   1213.39 o 
   5 -14   1    16508.62    14536.95   1469.94 o 
   6 -14   1     1139.10     2949.62   1528.13 o 
   7 -14   1     2969.21     1690.22   2396.51 o 
  -6 -13   1     2265.79     3004.67   1460.94 o 
  -5 -13   1     3975.48     3167.71   1242.72 o 
  -4 -13   1     4471.87     4543.42   1277.23 o 
  -3 -13   1     6207.68     6230.99    779.75 o 
  -2 -13   1    13361.22    14049.10    877.64 o 
  -1 -13   1    12775.78    12960.08    784.89 o 
   0 -13   1      537.63      738.22    686.04 o 
   1 -13   1   100292.86   100578.55   2794.64 o 
   2 -13   1      200.62     1178.51    865.81 o 
   3 -13   1       12.53      510.44   1027.53 o 
   4 -13   1    17800.77    19305.59   1247.07 o 
   5 -13   1      171.71      884.69   1307.91 o 
   6 -13   1     9436.09     8783.08   1354.49 o 
   7 -13   1     6425.97     7364.84   2346.02 o 
  -7 -12   1       52.57      919.61   1644.60 o 
  -6 -12   1    11993.66    12641.36   1363.86 o 
  -5 -12   1     5196.64     6612.01   1145.89 o 
  -4 -12   1    10774.35    10481.87   1070.68 o 
  -3 -12   1     1381.47     1092.28    786.67 o 
  -2 -12   1      985.42     1700.21    727.78 o 
  -1 -12   1     5691.92     5375.13    735.11 o 
   0 -12   1     8064.87     7961.87    679.52 o 
   1 -12   1    11996.04    12067.42    768.41 o 
   2 -12   1     3135.90     3742.01    896.44 o 
   3 -12   1    18007.27    18398.67   1052.15 o 
   4 -12   1     2649.33     3452.76   1193.16 o 
   5 -12   1      243.01      483.59   1188.90 o 
   6 -12   1     3320.43     4618.21   1321.83 o 
   7 -12   1     2116.34     2293.55   2478.60 o 
  -7 -11   1     4567.10     4445.07   1671.78 o 
  -6 -11   1      112.42     1114.27   1406.22 o 
  -5 -11   1     2636.32     2912.92   1173.94 o 
  -4 -11   1     3817.02     4518.41    974.85 o 
  -3 -11   1    13688.72    14114.04    673.78 o 
  -2 -11   1      120.50     -171.10    705.96 o 
  -1 -11   1       92.34      390.62    646.13 o 
   0 -11   1    12394.09    12785.30    664.95 o 
   1 -11   1     6732.24     6382.44    799.23 o 
   2 -11   1      181.89      928.78    919.29 o 
   3 -11   1       46.00      304.42    983.59 o 
   4 -11   1     3070.83     3473.17   1101.14 o 
   5 -11   1     6430.43     6403.40   1112.28 o 
   6 -11   1    30250.36    30513.39   1505.07 o 
   7 -11   1     3945.76     4030.04   2149.03 o 
   8 -11   1     1199.17      637.68   2896.31 o 
  -7 -10   1     2948.58     3175.96   1539.27 o 
  -6 -10   1    18245.91    19446.01   1382.35 o 
  -5 -10   1      995.45     1781.59   1124.45 o 
  -4 -10   1     2959.50     2918.68    935.54 o 
  -3 -10   1     7607.90     8018.80    673.27 o 
  -2 -10   1     5618.81     6034.17    626.43 o 
  -1 -10   1     8773.37     8893.67    652.31 o 
   0 -10   1    17529.16    17769.14    843.69 o 
   1 -10   1     3422.68     4076.26    780.29 o 
   2 -10   1   167783.34   172013.75   1469.03 o 
   3 -10   1      367.90      679.93   1111.12 o 
   4 -10   1      533.46      512.78    997.47 o 
   5 -10   1    24342.74    23737.29   1235.01 o 
   6 -10   1       27.40     1138.56   1440.23 o 
   8 -10   1     6880.90     7536.68   2795.16 o 
  -8  -9   1     1165.96      335.23   1302.78 o 
  -7  -9   1     3774.41     4414.74   1301.03 o 
  -6  -9   1     1116.41     1703.76   1114.74 o 
  -5  -9   1    43093.91    42284.90   1200.63 o 
  -4  -9   1     1383.15     2137.50    871.55 o 
  -3  -9   1    16863.40    16162.93    663.40 o 
  -2  -9   1     1210.10     1665.90    616.29 o 
  -1  -9   1     2467.27     2223.24    638.72 o 
   0  -9   1     1035.32     1184.99    801.51 o 
   1  -9   1     6744.73     7204.79    853.73 o 
   2  -9   1    13183.07    14077.94    975.90 o 
   3  -9   1    12687.47    14288.70   1156.92 o 
   4  -9   1    33975.36    34110.99   1057.57 o 
   5  -9   1     1678.86     2269.18   1008.75 o 
  -8  -8   1     1749.79     1718.68   1204.96 o 
  -7  -8   1     7000.72     7977.42   1385.68 o 
  -6  -8   1     6352.31     6254.80   1048.97 o 
  -5  -8   1      752.88     -243.37    992.94 o 
  -4  -8   1     2450.21     2031.61    925.67 o 
  -3  -8   1     4319.61     4602.77    704.92 o 
  -2  -8   1    18535.55    18172.12    651.38 o 
  -1  -8   1        6.45      140.92    637.61 o 
   0  -8   1      244.04      342.57   1002.51 o 
   1  -8   1    25887.38    26704.72   1048.81 o 
   2  -8   1    18628.91    19338.99   1019.25 o 
   3  -8   1     1373.73     1886.96    921.39 o 
   4  -8   1      256.04      121.98    843.74 o 
   5  -8   1     7020.07     7982.56    954.74 o 
   6  -8   1     1918.13     1154.14   1543.72 o 
  -8  -7   1      832.46     1564.83   1161.44 o 
  -7  -7   1       33.85      316.26    816.35 o 
  -6  -7   1     8407.35     7006.89    901.62 o 
  -5  -7   1    23786.11    23690.57    928.55 o 
  -4  -7   1        0.07      267.61    744.44 o 
  -3  -7   1     5050.09     4577.12    571.25 o 
  -2  -7   1    14424.26    13624.75    642.33 o 
  -1  -7   1     5510.40     5300.60    599.32 o 
   0  -7   1    11894.68    11111.55    882.87 o 
   1  -7   1    12961.08    13701.10   1098.19 o 
   2  -7   1    10612.09    11341.98   1016.25 o 
   3  -7   1   144164.59   149884.63   1363.74 o 
   4  -7   1     3188.37     3720.53    831.00 o 
   5  -7   1     5228.63     5256.18   1144.04 o 
   6  -7   1    16994.61    17911.78   1475.90 o 
  -8  -6   1        1.23      616.44    984.95 o 
  -7  -6   1     5176.68     4976.79    808.77 o 
  -6  -6   1     5802.10     6364.10    933.82 o 
  -5  -6   1     1034.40     1092.67    728.99 o 
  -4  -6   1   135625.42   136768.50   2085.66 o 
  -3  -6   1     2504.20     2856.67    545.52 o 
  -2  -6   1    21477.80    21044.63    669.92 o 
  -1  -6   1       72.89      556.54    651.11 o 
   0  -6   1     1520.45     1364.24    894.98 o 
   1  -6   1      109.13      478.06   1052.74 o 
   2  -6   1     2370.81     2179.99    959.70 o 
   3  -6   1    21908.73    21758.65    891.73 o 
   4  -6   1    24296.13    24683.20    836.30 o 
   5  -6   1    39082.48    40093.18   1335.61 o 
   6  -6   1      196.19      836.96   1250.57 o 
   8  -6   1       36.12    -1114.24   1610.53 o 
  -8  -5   1    16894.43    16189.77   1003.27 o 
  -7  -5   1      776.58      896.52    764.59 o 
  -6  -5   1    16995.25    17365.51    906.95 o 
  -5  -5   1     7449.67     7316.45    783.63 o 
  -4  -5   1     4449.59     4271.19    763.86 o 
  -3  -5   1      386.05      678.01    494.42 o 
  -2  -5   1     1375.91     1934.67    621.21 o 
  -1  -5   1     1184.44     1191.45    706.79 o 
   0  -5   1    15469.46    15528.38   1042.19 o 
   1  -5   1     6001.02     5836.32   1184.54 o 
   2  -5   1    36825.52    38233.21   1102.09 o 
   3  -5   1    10493.98    11427.38    804.82 o 
   4  -5   1     1515.72     1642.99    710.64 o 
   5  -5   1     7734.45     7509.73   1099.34 o 
   6  -5   1    13075.81    12709.29   1258.20 o 
   7  -5   1      274.86      496.35   1391.72 o 
   8  -5   1    25717.16    24847.41   1513.65 o 
   9  -5   1     3026.68     2859.89   1650.02 o 
  -9  -4   1      542.57     1751.96   2102.35 o 
  -8  -4   1      440.73     1159.08    906.49 o 
  -7  -4   1      572.01      388.12    744.22 o 
  -6  -4   1       25.74      131.37    657.14 o 
  -5  -4   1    24240.35    22931.85    971.10 o 
  -4  -4   1    54508.45    53386.30   1077.29 o 
  -3  -4   1     4603.41     5054.33    898.55 o 
  -2  -4   1     1541.81     1603.48    575.73 o 
  -1  -4   1    17125.41    16751.99    937.93 o 
   0  -4   1      540.79      743.55   1271.07 o 
   1  -4   1     3499.59     3598.47   1189.29 o 
   2  -4   1     9969.00     9930.55    873.11 o 
   3  -4   1    12523.66    11756.36    787.72 o 
   4  -4   1   123019.31   119375.07   1896.34 o 
   5  -4   1     6931.36     7463.14   1064.77 o 
   6  -4   1     5803.08     5323.18   1171.00 o 
   8  -4   1     2129.80     1991.70   1524.21 o 
   9  -4   1     8853.74     7762.66   1527.58 o 
  -9  -3   1     2069.23     1091.36   1213.76 o 
  -8  -3   1     2680.10     3354.86   1032.30 o 
  -7  -3   1      383.66      741.32    827.13 o 
  -6  -3   1    11757.00    11830.38    730.04 o 
  -5  -3   1     4194.81     4891.63    921.75 o 
  -4  -3   1     1003.31     1226.96    827.71 o 
  -3  -3   1   322497.28   342575.28   2245.42 o 
  -2  -3   1       32.47      436.03    678.99 o 
  -1  -3   1    11034.27    10791.95    855.77 o 
   0  -3   1     2361.88     2371.38   1315.77 o 
   1  -3   1     2429.81     2696.60   1242.39 o 
   2  -3   1     3749.95     4102.46    772.54 o 
   3  -3   1     6843.19     6592.83    700.44 o 
   4  -3   1    13471.25    13182.94    981.97 o 
   5  -3   1    34157.55    33716.92   1244.55 o 
   6  -3   1    21451.01    21714.50   1292.94 o 
   7  -3   1       68.84     1221.30   1114.25 o 
   8  -3   1      243.32     1308.97   1489.01 o 
   9  -3   1     1226.41     1482.18   1478.08 o 
  -9  -2   1      668.04     1350.32   1178.87 o 
  -8  -2   1     5387.44     5332.39    972.00 o 
  -7  -2   1    35498.04    36083.66    883.73 o 
  -6  -2   1       53.30     -498.77    657.12 o 
  -5  -2   1    26791.40    26356.14    701.95 o 
  -4  -2   1    20972.70    19743.67    878.59 o 
  -3  -2   1    11323.66    10930.15    948.52 o 
  -2  -2   1     2913.57     2285.45    966.92 o 
  -1  -2   1      434.36      685.39    934.34 o 
   0  -2   1      293.13      427.85   1775.83 o 
   1  -2   1    12883.83    12798.46   1266.61 o 
   2  -2   1    26452.41    25299.70    868.14 o 
   3  -2   1    11917.71    12120.07   1022.71 o 
   4  -2   1      508.77     1104.88    842.04 o 
   5  -2   1      929.81      861.67    959.03 o 
   6  -2   1    18657.05    17950.36   1085.07 o 
   7  -2   1     8391.67     9644.55   1137.81 o 
   8  -2   1      290.39      715.32   1338.19 o 
   9  -2   1    12532.60     9329.15   1347.10 o 
  -9  -1   1      256.01      479.24   1388.34 o 
  -8  -1   1     1778.20     1580.67    971.60 o 
  -7  -1   1      561.67      860.51    805.85 o 
  -6  -1   1     1924.74     2157.52    930.22 o 
  -5  -1   1     1282.24     1758.61    626.61 o 
  -4  -1   1    36617.24    35864.81    793.50 o 
  -3  -1   1    48558.04    48518.63   1204.07 o 
  -2  -1   1     6766.31     6231.02   1129.34 o 
  -1  -1   1      566.74      722.01   1041.70 o 
   1  -1   1       82.96      121.81    999.10 o 
   2  -1   1     5970.86     5972.36   1034.62 o 
   3  -1   1       14.41      506.03    909.88 o 
   4  -1   1     4751.60     4754.74    829.88 o 
   5  -1   1    58013.88    56031.59   1155.60 o 
   6  -1   1     5983.87     6127.33    703.51 o 
   7  -1   1     6470.10     6465.04   1083.20 o 
   8  -1   1     6458.66     7725.49   1046.28 o 
   9  -1   1      983.41      379.88   1364.65 o 
  -9   0   1     5321.78     3873.52   1396.99 o 
  -8   0   1     2517.28     3214.93   1011.89 o 
  -7   0   1     1544.74     1608.27    797.94 o 
  -6   0   1     1560.71     2721.99    934.92 o 
  -5   0   1    24507.71    24507.36    758.48 o 
  -4   0   1      994.42      837.56    593.72 o 
  -3   0   1      905.42      998.30    925.26 o 
  -1   0   1       66.89      282.26   1863.86 o 
   1   0   1      641.01      765.07   1379.08 o 
   2   0   1    14887.33    13966.32   1051.44 o 
   3   0   1     9031.09     9780.77    946.68 o 
   4   0   1      116.86      248.17    715.30 o 
   5   0   1       23.00     -384.47    634.72 o 
   6   0   1    24947.94    25135.22   1039.09 o 
   7   0   1     8050.90     9406.58    823.37 o 
   8   0   1      746.78      969.49   1074.97 o 
   9   0   1      309.25     2102.24   1404.49 o 
  -9   1   1     4847.66     4983.69   1396.31 o 
  -8   1   1       53.57      345.28   1067.21 o 
  -7   1   1     4819.86     5714.61   1170.23 o 
  -6   1   1    51006.46    49962.24    894.79 o 
  -5   1   1      233.88      871.59    667.31 o 
  -4   1   1    25973.79    25561.78   1070.44 o 
  -3   1   1     1769.41     1457.24    950.38 o 
  -2   1   1    14800.90    14159.69   1385.19 o 
  -1   1   1     1139.99     1210.88   1528.99 o 
   3   1   1    39847.11    37986.88   1011.84 o 
   4   1   1      465.51      128.67    576.46 o 
   5   1   1       18.60      224.09    583.88 o 
   6   1   1        3.98      209.22    817.42 o 
   7   1   1    15887.73    16222.69    831.17 o 
   8   1   1     2875.98     3165.53    981.00 o 
   9   1   1     1065.33     1428.74   1168.93 o 
  -9   2   1     1350.02     1571.04   1473.62 o 
  -8   2   1       96.54     -321.14   1450.00 o 
  -7   2   1     4895.59     4715.19   1180.02 o 
  -6   2   1     5077.10     5450.94    780.69 o 
  -5   2   1     2862.25     2821.88   1013.73 o 
  -4   2   1    10497.75     9936.02   1024.48 o 
  -3   2   1    45570.23    45202.01   1337.52 o 
  -2   2   1    11124.21    10611.20    961.12 o 
  -1   2   1    17784.07    18790.80   2084.87 o 
   0   2   1     2233.41     2204.80    811.12 o 
   1   2   1    23256.01    22982.79   1113.29 o 
   2   2   1      238.79      438.03    963.66 o 
   3   2   1    24004.57    25008.61   1012.65 o 
   4   2   1     3826.77     3631.54    587.38 o 
   5   2   1       19.71      296.38    554.19 o 
   6   2   1    28706.63    28211.93    721.41 o 
   7   2   1     4079.42     3539.68    770.15 o 
   8   2   1     5456.18     5670.80    912.97 o 
   9   2   1     2141.65     1294.90   1254.62 o 
  -9   3   1     3829.37     3956.81   1586.59 o 
  -8   3   1     4153.38     4332.70   1476.72 o 
  -7   3   1     2893.39     3199.48    918.30 o 
  -6   3   1     1295.41     2278.56   1187.97 o 
  -5   3   1     2328.07     1953.72   1032.89 o 
  -4   3   1    39418.85    40244.64   1324.33 o 
  -3   3   1      287.12      475.66    744.34 o 
  -2   3   1        8.34      -17.27    841.33 o 
  -1   3   1   865676.50   797135.31  59158.39 o 
   0   3   1      454.64      813.50    866.69 o 
   1   3   1    14090.10    14164.08    722.82 o 
   2   3   1     3443.09     3673.39    716.56 o 
   3   3   1    15762.61    14500.88    857.34 o 
   4   3   1     1502.49     1758.19    862.05 o 
   5   3   1      968.52     1030.39    550.34 o 
   6   3   1     3885.59     4039.31    680.74 o 
   7   3   1    22370.78    24342.33    789.30 o 
   8   3   1     1333.79     1485.95    924.89 o 
  -9   4   1      283.54     -136.90   1594.78 o 
  -8   4   1     6930.60     6420.79   1502.74 o 
  -7   4   1      914.25     1251.87    942.26 o 
  -6   4   1     3546.21     3270.48   1277.00 o 
  -5   4   1    60723.92    62703.38   1503.96 o 
  -4   4   1     1630.36     1261.58   1173.90 o 
  -3   4   1    10679.36    10822.17    821.23 o 
  -2   4   1      276.39      763.15   1008.92 o 
  -1   4   1     6123.44     6557.03   1353.32 o 
   0   4   1     3443.66     3456.43    724.30 o 
   1   4   1     1193.54      864.56    577.41 o 
   2   4   1     4183.13     4077.27    677.76 o 
   3   4   1     3843.12     3975.45    638.73 o 
   4   4   1    32431.60    32323.02    833.48 o 
   5   4   1        3.39      435.57    724.63 o 
   6   4   1      392.11     1094.84    588.00 o 
   7   4   1      153.20      946.22    772.50 o 
   8   4   1     8203.78     8607.01    909.70 o 
  -9   5   1     2637.41     1595.27   1703.56 o 
  -8   5   1     2061.06     2532.17   1626.43 o 
  -7   5   1      801.29     1864.17   1494.25 o 
  -6   5   1    10686.26    10509.91   1369.37 o 
  -5   5   1    14323.69    14922.66   1422.14 o 
  -4   5   1     4689.63     4628.63    838.13 o 
  -3   5   1    19064.85    19603.88    927.51 o 
  -2   5   1    37236.93    39056.51   1283.28 o 
  -1   5   1    35054.88    38018.79   1283.22 o 
   0   5   1     3830.27     4099.20    669.93 o 
   1   5   1      589.31     1092.44    510.31 o 
   2   5   1    38415.39    38114.36    660.28 o 
   3   5   1     1665.34     2140.20    643.68 o 
   4   5   1    23380.04    22629.30   1368.97 o 
   5   5   1       79.04      693.00    741.94 o 
   6   5   1     5101.22     5894.41    640.17 o 
   7   5   1    18048.67    18394.84    826.16 o 
   8   5   1     1384.66     1122.32    951.45 o 
  -9   6   1     1178.83     1421.26   1835.12 o 
  -8   6   1     3433.66     3308.19   1724.74 o 
  -6   6   1     6531.89     7208.67   1503.23 o 
  -5   6   1     5745.54     4719.52   1488.58 o 
  -4   6   1      809.77      966.77    856.42 o 
  -3   6   1    30647.70    32415.60   1077.93 o 
  -2   6   1      166.63      509.05   1112.26 o 
  -1   6   1      266.05      753.55    924.77 o 
   0   6   1   706667.94   666094.38   9831.18 o 
   1   6   1       45.76       58.18    541.97 o 
   2   6   1    10526.70    10699.20    517.34 o 
   3   6   1     5008.90     5252.61    665.10 o 
   4   6   1    11060.05    11333.40    687.57 o 
   5   6   1      295.23      141.13    748.69 o 
   6   6   1     1098.87     1272.52    841.06 o 
   7   6   1     6409.48     6503.57    832.17 o 
   8   6   1    11593.50    12079.64   1282.97 o 
  -9   7   1     2365.33     1324.59   3218.95 o 
  -8   7   1      193.84      598.51   1776.07 o 
  -6   7   1     6390.04     7110.13   1732.39 o 
  -5   7   1     3477.26     3451.10    899.29 o 
  -4   7   1    48275.94    49134.41   1718.58 o 
  -3   7   1     2911.61     3228.30   1008.45 o 
  -2   7   1     1811.31     1871.21   1004.23 o 
  -1   7   1     2368.59     2950.73    897.97 o 
   0   7   1        2.07     -101.39    636.49 o 
   1   7   1      184.14      -57.22    552.45 o 
   2   7   1     5360.58     6014.59    576.66 o 
   3   7   1       64.83      439.02    665.79 o 
   4   7   1      525.67      575.96    696.88 o 
   5   7   1    12358.56    11735.12    792.66 o 
   6   7   1      206.25       52.31    876.24 o 
   7   7   1      115.57      622.82    864.77 o 
   8   7   1      236.14      512.41   1188.70 o 
  -8   8   1     2323.04     2720.04   1503.82 o 
  -6   8   1     2398.95     2678.98   1670.71 o 
  -5   8   1    15311.38    15332.92   1069.89 o 
  -4   8   1    15467.81    15598.45   1040.35 o 
  -3   8   1     5746.95     6399.01   1082.35 o 
  -2   8   1    19333.68    20501.60   1028.51 o 
  -1   8   1    11782.13    11776.00    902.16 o 
   0   8   1     1302.58     1470.73    598.00 o 
   1   8   1      280.50      332.28    564.59 o 
   2   8   1       67.34      384.40    560.83 o 
   3   8   1    41085.99    41184.33    961.48 o 
   4   8   1      711.41     1211.16    730.76 o 
   5   8   1    18801.63    17627.60    932.93 o 
   6   8   1       37.70      517.90   1006.34 o 
   7   8   1    10470.89    10668.04   1017.35 o 
   8   8   1     6185.45     5163.35   1190.79 o 
  -8   9   1     6277.22     5355.18   2833.66 o 
  -7   9   1     1480.73     1786.75   2195.70 o 
  -6   9   1        1.45      -43.79   1829.46 o 
  -5   9   1     6874.72     6922.00    982.79 o 
  -4   9   1     7682.74     7695.86   1022.56 o 
  -3   9   1     1378.46     1947.84   1080.10 o 
  -2   9   1    25355.86    26007.10   1042.94 o 
  -1   9   1     2378.50     2929.28    791.01 o 
   0   9   1      137.66      129.01    598.37 o 
   1   9   1   274686.41   275047.88   1533.92 o 
   2   9   1     1234.82     1229.65    568.08 o 
   3   9   1     2637.62     2379.43    611.57 o 
   4   9   1     3850.41     4270.42    965.23 o 
   5   9   1     3857.31     4810.70    945.57 o 
   6   9   1     1140.97     1031.99   1197.50 o 
   7   9   1     1570.59     2677.55    987.05 o 
  -8  10   1     4578.86     5073.81   2982.87 o 
  -7  10   1      288.96     1094.88   2199.50 o 
  -6  10   1     7756.76     8797.03   1982.02 o 
  -5  10   1    11882.39    11712.62   1298.99 o 
  -4  10   1     1743.86     2047.87   1074.38 o 
  -3  10   1    19833.76    20916.54   1135.59 o 
  -2  10   1     6455.08     6517.81    940.64 o 
  -1  10   1    18405.79    18036.88    874.11 o 
   0  10   1      330.77      572.09    624.27 o 
   1  10   1     1189.78     1168.93    576.87 o 
   2  10   1     1285.84     2070.06    621.15 o 
   3  10   1     5137.44     5468.12    968.41 o 
   4  10   1        1.26     -773.63    900.13 o 
   5  10   1        0.60      476.83    968.25 o 
   6  10   1     2743.57     2581.63   1295.68 o 
   7  10   1      386.76     1124.50    994.16 o 
  -8  11   1     2795.54     3092.86   3112.34 o 
  -7  11   1     1047.78      608.45   2360.78 o 
  -6  11   1     1001.28     1750.13   1260.64 o 
  -5  11   1      973.79     1088.86   1095.27 o 
  -4  11   1    19293.27    18871.09   1187.35 o 
  -3  11   1     4968.32     4317.99   1015.52 o 
  -2  11   1     4428.08     3956.47    943.44 o 
  -1  11   1     2654.15     2419.92    671.15 o 
   0  11   1     4722.52     4922.07    665.01 o 
   1  11   1       34.11      123.38    584.20 o 
   2  11   1       30.21     -151.95    631.33 o 
   3  11   1       78.32      169.44    685.01 o 
   4  11   1    31526.09    29650.36   1085.73 o 
   5  11   1       87.91     -272.48   1070.47 o 
   6  11   1     8919.39     9125.82   1372.05 o 
   7  11   1       90.37     -102.18   1522.98 o 
  -7  12   1    12505.19    12682.07   2395.61 o 
  -6  12   1      556.93      733.85   1291.78 o 
  -5  12   1     4671.97     4962.30   1227.54 o 
  -4  12   1     9854.70    11128.14   1205.00 o 
  -3  12   1     7825.21     8625.85   1073.78 o 
  -2  12   1      188.17     1124.06   1518.21 o 
  -1  12   1     7918.10     8377.45    705.17 o 
   0  12   1     5765.63     6605.59    633.51 o 
   1  12   1       25.07      352.97    642.78 o 
   2  12   1    95879.80    95233.83   1250.60 o 
   3  12   1      228.28       93.92    721.06 o 
   4  12   1      142.95      -58.39   1031.57 o 
   5  12   1     2384.19     3837.84   1159.14 o 
   6  12   1      381.85      476.90   1503.69 o 
  -7  13   1     4024.72     4336.98   2631.42 o 
  -6  13   1      294.66      836.49   1404.21 o 
  -5  13   1    10348.74    11059.05   1297.38 o 
  -4  13   1    13004.64    13776.88   1320.99 o 
  -3  13   1     1695.47     2717.57   1202.77 o 
  -2  13   1    11704.72    12919.39   1492.58 o 
  -1  13   1     6935.89     6942.24    731.93 o 
   0  13   1    24245.80    24642.20    976.69 o 
   1  13   1      198.16     1171.76    695.45 o 
   2  13   1     1208.41     1468.44    753.45 o 
   3  13   1     4517.44     4523.15    746.37 o 
   4  13   1     3449.26     3732.47   1130.46 o 
   5  13   1      392.23     -102.19   1250.65 o 
   6  13   1      505.22      686.18   1474.56 o 
  -7  14   1     3923.93     4034.60   2684.86 o 
  -6  14   1       79.12      556.96   1533.45 o 
  -5  14   1      409.30     1245.82   1418.31 o 
  -4  14   1      208.93      659.34   1310.76 o 
  -3  14   1    16166.58    15574.03   1110.30 o 
  -2  14   1      814.03     1129.25   1674.40 o 
  -1  14   1     4227.47     4744.78    711.26 o 
   0  14   1      194.59      843.77    956.00 o 
   1  14   1     3473.47     3962.07    733.00 o 
   2  14   1     1568.95     2528.86    873.99 o 
   3  14   1     1038.54     1564.02    810.46 o 
   4  14   1      787.35      846.88   1231.39 o 
   5  14   1    13425.49    12951.08   1389.01 o 
   6  14   1      229.18     1474.40   1649.58 o 
  -6  15   1    14332.01    15413.99   1757.90 o 
  -5  15   1       54.86     1016.67   1546.48 o 
  -4  15   1    10163.90    10907.55   1397.95 o 
  -3  15   1    12863.42    13819.84   1140.29 o 
  -2  15   1    10631.02    10418.83    818.40 o 
  -1  15   1      156.14      193.76    761.83 o 
   0  15   1     1749.70     1952.54   1113.71 o 
   1  15   1     9917.05     9878.32    843.68 o 
   2  15   1        3.69      547.51    851.72 o 
   3  15   1    21305.00    20825.01   1870.04 o 
   4  15   1      174.55     -608.24   1343.00 o 
   5  15   1      313.54     2277.37   1523.11 o 
  -6  16   1     3009.60     2813.96   1900.70 o 
  -5  16   1       74.99       89.91   1650.68 o 
  -4  16   1    11684.43    11678.75   1960.25 o 
  -3  16   1     7798.64     8365.03    928.31 o 
  -2  16   1     1542.37     1779.28    829.40 o 
  -1  16   1     9203.26     9573.08    883.28 o 
   0  16   1     5957.30     6929.75    904.65 o 
   1  16   1    24014.21    25311.39    955.40 o 
   2  16   1      185.62      -81.88    983.17 o 
   3  16   1      556.48     1620.60   1352.93 o 
   4  16   1     1873.71     1670.10   1519.16 o 
   5  16   1     2990.14     2528.04   1690.23 o 
  -5  17   1     1087.87     2044.40   1263.20 o 
  -4  17   1      272.63     1201.27   1058.95 o 
  -3  17   1      296.60      833.98    963.37 o 
  -2  17   1     9353.71     9600.65    918.46 o 
  -1  17   1      469.92     1356.58    933.11 o 
   0  17   1     1030.60     1701.63    973.10 o 
   1  17   1      770.65     1304.31    953.63 o 
   2  17   1     3159.73     2824.89   1143.64 o 
   3  17   1     1597.06     3529.73   1582.29 o 
   4  17   1     1874.41     1300.03   1645.73 o 
  -5  18   1    14070.08     9675.23   1353.03 o 
  -4  18   1      614.14      865.50   1098.76 o 
  -3  18   1     9927.59     9016.01   1053.84 o 
  -2  18   1     8511.17     8944.02   1011.70 o 
  -1  18   1     6359.97     7364.07   1002.25 o 
   0  18   1        3.21      296.29   1054.47 o 
   1  18   1     1326.09     1460.07   1083.14 o 
   2  18   1     6973.82     6457.07   1116.95 o 
   3  18   1      305.48      871.04   1712.88 o 
  -4  19   1     1670.66     1441.92   1303.15 o 
  -3  19   1    10703.62    10853.99   1194.51 o 
  -2  19   1     1918.26     2809.28   1097.31 o 
  -1  19   1     1629.73     2527.98   1117.57 o 
   0  19   1     7157.20     6982.28   1102.59 o 
   1  19   1     5034.53     5651.39   1220.45 o 
   2  19   1    13413.81    14333.32   1297.79 o 
  -3  20   1      568.38      310.59   1290.36 o 
  -2  20   1      433.10      956.29   1234.93 o 
  -1  20   1     4652.83     3542.30   1240.01 o 
   0  20   1     2976.66     3131.27   1283.92 o 
   1  20   1      141.36     -466.60   1324.22 o 
  -2 -20   2      154.90     1587.46   2143.42 o 
  -1 -20   2    11882.43     9277.70   1482.35 o 
   0 -20   2     2796.71     1697.31   1285.10 o 
   1 -20   2     3418.48     4159.77   1086.28 o 
   2 -20   2      702.99     1324.12   1180.61 o 
   3 -20   2     6177.46     3760.80   1196.26 o 
  -3 -19   2     4260.13     3305.68   1378.55 o 
  -2 -19   2      693.99     1047.62   1225.75 o 
  -1 -19   2     4913.77     5141.96   1226.20 o 
   0 -19   2      979.45     1520.36   1026.92 o 
   1 -19   2      292.36      108.85   1065.15 o 
   2 -19   2    10192.09    10305.22   1079.09 o 
   3 -19   2     8430.26     5873.29   1079.30 o 
   4 -19   2     6398.79     5007.00   1200.50 o 
  -4 -18   2      903.96      720.35   2078.30 o 
  -3 -18   2      785.94     -436.49   1140.55 o 
  -2 -18   2      372.97     1541.63   1171.98 o 
  -1 -18   2      909.53      996.69   1106.94 o 
   0 -18   2        0.90      344.53    939.42 o 
   1 -18   2      850.70     1013.11    908.27 o 
   2 -18   2      344.03      125.04    940.18 o 
   3 -18   2     3289.48     2932.89   1173.96 o 
   4 -18   2       11.70      837.97   1368.85 o 
   5 -18   2     1765.63     3776.99   1821.86 o 
  -4 -17   2      945.74     2156.23   1650.03 o 
  -3 -17   2      112.85     1043.47   1108.40 o 
  -2 -17   2     2525.15     2044.81   1083.70 o 
  -1 -17   2     1054.75     1112.23   1026.91 o 
   0 -17   2    15774.39    16392.56    958.57 o 
   1 -17   2     4891.62     4694.35    937.76 o 
   2 -17   2     7367.43     6386.44    887.68 o 
   3 -17   2     1069.58     1447.45   1149.64 o 
   4 -17   2    10070.96     9122.86   1319.71 o 
   5 -17   2     3233.29     3488.56   1709.78 o 
  -5 -16   2     6392.51     6135.58   1721.67 o 
  -4 -16   2      581.54     1658.68   1138.35 o 
  -3 -16   2     1645.54     1446.49    970.79 o 
  -2 -16   2    28720.58    26971.35    994.58 o 
  -1 -16   2     1126.73     1809.53    904.98 o 
   0 -16   2     5800.34     6161.51    931.48 o 
   1 -16   2     2931.83     3601.70    851.42 o 
   2 -16   2       22.99     1020.34   1050.76 o 
   3 -16   2    12640.27    12105.12   1058.24 o 
   4 -16   2    10344.63    10103.05   1287.72 o 
   5 -16   2     3340.31     4240.60   1617.65 o 
   6 -16   2      183.26      638.29   1871.86 o 
  -6 -15   2     3293.09     3327.24   1826.81 o 
  -5 -15   2      334.77      661.81   1737.24 o 
  -4 -15   2    16268.42    17657.33   1079.85 o 
  -3 -15   2     1001.36      541.18    917.27 o 
  -2 -15   2      802.38     2013.07    844.68 o 
  -1 -15   2      691.45      279.86    812.10 o 
   0 -15   2     2419.39     2321.09    768.91 o 
   1 -15   2     1278.17     1984.67    764.82 o 
   2 -15   2     2755.32     2261.72    966.13 o 
   3 -15   2     5286.85     6866.44   1060.93 o 
   4 -15   2     4377.16     4398.68   1230.56 o 
   5 -15   2      850.52     1033.97   1491.84 o 
   6 -15   2     2755.04     4399.86   1621.89 o 
  -6 -14   2     2110.88     2605.16   1826.04 o 
  -5 -14   2      130.80      418.46   1406.23 o 
  -4 -14   2       84.43      646.23    924.72 o 
  -3 -14   2      468.27      248.06    843.07 o 
  -2 -14   2        2.15      224.59    909.89 o 
  -1 -14   2     1318.35     1571.96    764.90 o 
   0 -14   2      726.47      653.22    731.50 o 
   1 -14   2    13439.39    13705.58    883.66 o 
   2 -14   2     4672.49     4600.98    878.12 o 
   3 -14   2    17338.11    15940.92   1044.14 o 
   4 -14   2     2660.77     2223.97   1166.04 o 
   5 -14   2    12084.76    12278.63   1340.28 o 
   6 -14   2     3682.09     4249.10   1563.50 o 
   7 -14   2      277.12     2087.55   2408.71 o 
  -6 -13   2      497.07      710.51   1455.09 o 
  -5 -13   2     1577.18     2020.51   1256.13 o 
  -4 -13   2    12294.66    12185.51    820.99 o 
  -3 -13   2     6475.85     7475.85    973.56 o 
  -2 -13   2     1065.39     1427.18    759.01 o 
  -1 -13   2   110255.71   110287.47   1832.39 o 
   0 -13   2      370.05      647.43    705.95 o 
   1 -13   2     3192.61     3904.10    816.17 o 
   2 -13   2     6837.52     6738.20    874.50 o 
   3 -13   2      539.72     1398.32    982.25 o 
   4 -13   2    11442.05    12276.95   1170.49 o 
   5 -13   2    12943.88    13170.59   1282.17 o 
   6 -13   2      217.78      708.40   1385.57 o 
   7 -13   2        6.20       -4.87   2335.49 o 
  -7 -12   2     9889.73     9498.43   1650.63 o 
  -6 -12   2      447.12      583.97   1255.54 o 
  -5 -12   2     7000.36     6802.48   1332.19 o 
  -4 -12   2     1186.24     1318.00    736.56 o 
  -3 -12   2    24752.77    24662.86    854.18 o 
  -2 -12   2     1603.83     2145.53    707.55 o 
  -1 -12   2     1813.51     2399.52    741.46 o 
   0 -12   2     1407.51     1612.23    773.59 o 
   1 -12   2     8488.14     8197.68    779.29 o 
   2 -12   2     2453.09     3025.64    824.94 o 
   3 -12   2     2830.20     2695.58   1026.78 o 
   4 -12   2     7002.24     6664.33   1139.98 o 
   5 -12   2     7150.44     7308.04   1181.98 o 
   6 -12   2      929.44     1909.34   1338.64 o 
   7 -12   2     2570.23     3482.31   2269.59 o 
  -7 -11   2       27.65      150.83   1688.38 o 
  -6 -11   2     2091.76     2985.12   1358.64 o 
  -5 -11   2     8500.20     7652.36   1132.96 o 
  -4 -11   2      169.26      900.96    709.23 o 
  -3 -11   2      736.15      981.64    657.35 o 
  -2 -11   2      358.37     -107.60    696.68 o 
  -1 -11   2     3709.10     4022.19    716.61 o 
   0 -11   2       24.36      443.63    754.55 o 
   1 -11   2      268.92     1472.95    768.92 o 
   2 -11   2     3106.97     2917.61    846.51 o 
   3 -11   2     7168.10     7739.37   1000.38 o 
   4 -11   2    31463.93    33349.09   1154.00 o 
   5 -11   2     3208.52     3268.74   1106.79 o 
   6 -11   2     7909.70     8303.46   1542.56 o 
   8 -11   2      441.05     2141.21   2710.58 o 
  -7 -10   2     4027.95     4956.00   1403.47 o 
  -6 -10   2     3788.22     3255.30   1159.82 o 
  -5 -10   2      923.15     2273.17    978.39 o 
  -4 -10   2     4222.31     5065.96    804.48 o 
  -3 -10   2    13923.19    14281.54    681.09 o 
  -2 -10   2    10081.47    10265.39    667.82 o 
  -1 -10   2       91.28      383.81    685.84 o 
   0 -10   2   220767.78   224214.98   3695.76 o 
   1 -10   2       93.65      545.54   1014.54 o 
   2 -10   2      662.77     1082.24    932.27 o 
   3 -10   2    14171.74    14570.92   1042.38 o 
   4 -10   2     1657.18     2385.84   1011.72 o 
   5 -10   2     8903.44     8806.02   1008.86 o 
   6 -10   2     8538.67     7803.33   1425.89 o 
   8 -10   2       29.40     2544.73   2802.61 o 
  -8  -9   2      774.53     1470.29   1266.34 o 
  -7  -9   2     9856.85     8616.12   1523.94 o 
  -6  -9   2     8577.56     8726.37   1235.46 o 
  -5  -9   2     4440.18     4826.84   1097.01 o 
  -4  -9   2     3961.84     4445.01    636.00 o 
  -3  -9   2     3555.62     3555.13    655.22 o 
  -2  -9   2    20888.04    20711.31    707.49 o 
  -1  -9   2     2982.41     3586.88    676.87 o 
   0  -9   2     9416.19     9602.75    779.71 o 
   1  -9   2     2397.64     2755.75    822.27 o 
   2  -9   2    19000.17    20162.77    978.86 o 
   3  -9   2     7375.27     7747.57    990.15 o 
   4  -9   2     1470.05     1806.44    883.97 o 
   5  -9   2     6494.37     7037.08   1015.61 o 
   6  -9   2     6655.91     7260.89   1605.40 o 
  -8  -8   2     7118.81     6141.82   1159.54 o 
  -7  -8   2      565.44     1513.54   1377.27 o 
  -6  -8   2      440.16     1474.56   1167.97 o 
  -5  -8   2     1294.51     1007.80   1017.54 o 
  -4  -8   2    21058.72    19874.17    794.65 o 
  -3  -8   2        6.03     -154.29    563.96 o 
  -2  -8   2     2350.16     3144.66    608.22 o 
  -1  -8   2     1869.65     1929.93    615.50 o 
   0  -8   2    15077.84    16127.15    839.53 o 
   1  -8   2     1166.33     1656.65    955.14 o 
   2  -8   2      193.51     1245.99    943.10 o 
   3  -8   2     2021.69     2311.64    885.33 o 
   4  -8   2     7147.32     7576.72    935.36 o 
   5  -8   2    43221.32    42974.00   1030.53 o 
   6  -8   2     5864.50     7014.92   1512.26 o 
  -8  -7   2      889.54      626.01   1134.02 o 
  -7  -7   2    23190.04    23594.42   1237.68 o 
  -6  -7   2     1770.88      910.58   1095.62 o 
  -5  -7   2     5317.12     5088.23    975.69 o 
  -4  -7   2      337.28      948.97    832.17 o 
  -3  -7   2     5594.63     5071.45    581.83 o 
  -2  -7   2    15668.87    15593.19    670.08 o 
  -1  -7   2    11085.22    11742.66    698.58 o 
   0  -7   2     1186.17      884.40    821.40 o 
   1  -7   2   418469.91   441741.66   7572.86 o 
   2  -7   2      482.31      489.59    914.09 o 
   3  -7   2      109.58      220.82    793.05 o 
   4  -7   2    19530.11    18869.88    878.43 o 
   5  -7   2     1914.98     2209.74    799.24 o 
   6  -7   2     7980.47     9981.18   1582.14 o 
  -8  -6   2     3241.90     2962.09    962.06 o 
  -7  -6   2     2790.64     2273.58    823.62 o 
  -6  -6   2    30214.24    30340.11   1011.50 o 
  -5  -6   2     3478.95     3446.69    842.33 o 
  -4  -6   2     6356.86     6740.53    823.43 o 
  -3  -6   2     2903.51     3404.04    585.06 o 
  -2  -6   2     7278.45     7016.33    690.97 o 
  -1  -6   2    10977.05    10672.11    744.31 o 
   0  -6   2    16374.73    17447.96   1020.02 o 
   1  -6   2     7816.90     8146.13   1077.66 o 
   2  -6   2    28689.39    30248.05   1046.77 o 
   3  -6   2    37789.88    39177.51   1283.54 o 
   4  -6   2     6452.24     7062.44    750.35 o 
   5  -6   2      352.87      905.89    729.46 o 
   6  -6   2     6865.94     7477.69   1283.70 o 
   7  -6   2     4990.32     5997.16   1482.22 o 
  -8  -5   2     2385.54     3441.23    986.89 o 
  -7  -5   2    11482.74    11484.38    803.13 o 
  -6  -5   2       38.09      702.40    882.68 o 
  -5  -5   2     1969.47     1996.98    896.21 o 
  -4  -5   2      126.44      924.54    861.28 o 
  -3  -5   2    38468.45    37663.07    759.78 o 
  -2  -5   2     1640.12     1981.36    625.04 o 
  -1  -5   2       23.40       89.28    831.58 o 
   0  -5   2     3802.27     3474.36   1109.81 o 
   1  -5   2     7961.11     7752.21   1207.78 o 
   2  -5   2     3303.06     2883.87    915.41 o 
   3  -5   2     1576.55     1505.64    726.76 o 
   4  -5   2    11848.67    11821.85    710.92 o 
   5  -5   2      978.48     1280.32   1051.52 o 
   6  -5   2    50550.43    50499.22   1354.48 o 
   7  -5   2     6616.23     7274.86   1405.20 o 
   8  -5   2      286.58      836.98   1615.56 o 
  -9  -4   2      661.53       -7.57   1209.82 o 
  -8  -4   2        0.62      784.52    990.70 o 
  -7  -4   2     5222.02     5519.73    832.69 o 
  -6  -4   2    38906.26    37942.59   1164.49 o 
  -5  -4   2       44.86      442.78    900.16 o 
  -4  -4   2     1282.12     1529.07    822.97 o 
  -3  -4   2      309.67      829.63    598.38 o 
  -2  -4   2     5447.16     5243.58    690.24 o 
  -1  -4   2    18094.13    17515.04    964.03 o 
   0  -4   2     1320.56     1797.57   1409.80 o 
   1  -4   2    14899.89    15588.99   1116.85 o 
   2  -4   2   524824.50   568088.88  11424.26 o 
   3  -4   2     5514.59     5090.94    720.99 o 
   4  -4   2     1037.85     1298.46    597.50 o 
   5  -4   2    13318.33    12864.57   1078.17 o 
   6  -4   2      536.30      374.75   1177.77 o 
   7  -4   2     7440.06     6721.14   1332.51 o 
   8  -4   2     7949.94     7916.53   1454.45 o 
   9  -4   2     6128.90     3509.32   1831.15 o 
  -9  -3   2      904.88     1307.36   1218.02 o 
  -8  -3   2     6752.85     6075.70   1005.55 o 
  -7  -3   2     4244.01     4080.20    843.41 o 
  -6  -3   2     5469.42     5368.92    725.11 o 
  -5  -3   2    91599.77    91059.25   1292.96 o 
  -4  -3   2        1.04      642.26    778.50 o 
  -3  -3   2     6343.26     6569.73    944.12 o 
  -2  -3   2     4843.21     5628.45    708.95 o 
  -1  -3   2     3958.97     3503.67    919.44 o 
   0  -3   2     2715.14     3552.75   1396.99 o 
   1  -3   2     3495.58     3438.85   1139.57 o 
   2  -3   2     4920.64     4825.99    772.63 o 
   3  -3   2    49593.28    49041.71    885.39 o 
   4  -3   2    65547.77    65370.93   1202.12 o 
   5  -3   2     2047.48     2002.02    988.83 o 
   6  -3   2       28.79       82.72   1094.77 o 
   8  -3   2     4576.57     4689.11   1559.79 o 
   9  -3   2      113.52      189.07   1422.02 o 
  -9  -2   2    12113.85    11989.20   1408.78 o 
  -8  -2   2      157.62      224.16   1059.32 o 
  -7  -2   2    10849.07    10893.54    896.92 o 
  -6  -2   2    10265.46    10246.28    700.22 o 
  -5  -2   2     2827.76     3189.60    635.80 o 
  -4  -2   2       41.32      398.99    812.58 o 
  -3  -2   2    10189.91    10070.20    962.34 o 
  -2  -2   2    22262.05    20536.10    854.36 o 
  -1  -2   2      117.03      658.81    974.76 o 
   0  -2   2     1139.42     1118.25   1577.59 o 
   1  -2   2     4714.63     4176.51    932.47 o 
   2  -2   2    13539.42    13468.42    753.39 o 
   3  -2   2     5096.53     5600.19    962.69 o 
   4  -2   2       11.65      535.22    841.75 o 
   5  -2   2    22088.37    20341.30   1044.15 o 
   6  -2   2      111.50     -150.84   1036.43 o 
   7  -2   2    47722.96    47430.72   1404.95 o 
   8  -2   2     4951.12     4737.28   1032.27 o 
   9  -2   2      143.14     -139.59   1348.93 o 
  -9  -1   2     1941.34     1406.11   1370.32 o 
  -8  -1   2      104.84     -181.03   1010.76 o 
  -7  -1   2       30.77      204.33    829.69 o 
  -6  -1   2    19839.61    20029.65    814.70 o 
  -5  -1   2    48284.30    47834.48    829.23 o 
  -4  -1   2     5251.97     4019.38    927.92 o 
  -3  -1   2       72.42      257.89    841.80 o 
  -2  -1   2     1825.16     2565.56   1121.82 o 
  -1  -1   2     2336.01     2058.40   1038.66 o 
   0  -1   2    10588.17    11199.33   2578.66 o 
   1  -1   2     1786.37     1857.53    873.46 o 
   2  -1   2     4889.06     4260.65    678.15 o 
   3  -1   2   323736.09   326344.25   2212.87 o 
   4  -1   2     8387.75     8631.50    875.87 o 
   5  -1   2     6065.16     5917.10    859.25 o 
   6  -1   2     6635.03     6897.10    716.32 o 
   7  -1   2       65.67     1926.83   1138.58 o 
   8  -1   2     5283.16     5619.70   1001.83 o 
   9  -1   2     6174.61     5062.24   1408.61 o 
  -9   0   2     5545.79     4603.71   1389.43 o 
  -8   0   2     1128.21     1859.39   1060.77 o 
  -7   0   2    18706.85    18405.03    863.01 o 
  -6   0   2     5089.44     4936.52    763.73 o 
  -5   0   2     4181.20     4103.67    670.28 o 
  -4   0   2   173856.53   174320.47   1239.21 o 
  -3   0   2     1790.74     1973.91    921.16 o 
  -2   0   2     9243.81     9332.42   1305.75 o 
  -1   0   2      152.41      245.29   1569.65 o 
   0   0   2       28.80     2584.82   1226.36 o 
   1   0   2     3946.73     3716.83   1127.80 o 
   2   0   2      142.06      637.50    880.82 o 
   3   0   2     4088.79     3862.25    898.42 o 
   4   0   2    43407.30    41609.87    991.19 o 
   5   0   2    39401.45    38330.11   1029.10 o 
   6   0   2      804.91     1326.39    671.16 o 
   7   0   2      114.05      384.76    806.57 o 
   8   0   2       84.12      845.61   1007.82 o 
   9   0   2     1863.95      682.00   1230.04 o 
  -9   1   2     4743.13     3634.64   1517.54 o 
  -8   1   2    25760.40    26775.53   1163.16 o 
  -7   1   2      272.76      878.42    874.85 o 
  -6   1   2    14727.24    14709.22    825.69 o 
  -5   1   2    22341.58    21886.82    958.74 o 
  -4   1   2     7172.28     7488.95    715.74 o 
  -3   1   2      591.36      920.11   1027.21 o 
  -2   1   2    16200.96    13875.57   1571.01 o 
   0   1   2       34.22      566.47   1163.82 o 
   1   1   2    19998.42    20347.62   1955.63 o 
   3   1   2      761.01      681.62    886.11 o 
   4   1   2     3789.45     4380.30    795.09 o 
   5   1   2     7564.37     8032.07    621.41 o 
   6   1   2    15327.50    15120.35    680.36 o 
   7   1   2      393.98     1228.47    811.55 o 
   8   1   2    24070.85    24809.11   1096.80 o 
   9   1   2     3632.93     3020.70   1841.65 o 
  -9   2   2     1159.85      454.54   1550.12 o 
  -8   2   2      709.08     1907.86   1557.43 o 
  -7   2   2       91.63      116.49    881.92 o 
  -6   2   2     1005.73     1538.58    782.15 o 
  -5   2   2    29259.86    29942.16   1148.01 o 
  -4   2   2    41234.81    40589.68   1316.77 o 
  -3   2   2    16731.80    15506.44   1185.58 o 
  -2   2   2      299.29      414.18   1033.06 o 
  -1   2   2      147.62      327.38   2011.37 o 
   0   2   2        1.91      157.77    728.36 o 
   1   2   2      416.15      469.82    760.80 o 
   2   2   2       85.48      463.43    711.41 o 
   3   2   2      898.44     1256.24    769.33 o 
   4   2   2   140722.30   139166.88    986.05 o 
   5   2   2     7372.35     7099.25    549.20 o 
   6   2   2     7362.93     7591.19    693.94 o 
   7   2   2     2895.87     2804.61    812.16 o 
   8   2   2       55.47      278.67    921.64 o 
  -9   3   2     5578.30     5387.67   1581.07 o 
  -8   3   2     5184.95     5353.54   1506.60 o 
  -7   3   2      336.08      529.91    897.12 o 
  -6   3   2    37809.56    37070.65    964.95 o 
  -5   3   2      620.36     1348.25   1046.48 o 
  -4   3   2     2289.07     2777.81   1203.72 o 
  -3   3   2   341900.84   358427.31   3406.38 o 
  -2   3   2      186.78      358.50   1110.34 o 
  -1   3   2     5173.68     5407.74   1550.42 o 
   0   3   2       25.39       64.18    632.51 o 
   1   3   2     7890.48     7292.00    734.69 o 
   2   3   2    13604.98    14277.79    747.22 o 
   3   3   2      679.14      490.58    676.33 o 
   4   3   2      367.81      710.54    739.74 o 
   5   3   2    41474.91    40699.15    748.30 o 
   6   3   2    16139.86    15240.15    655.09 o 
   7   3   2      194.23     1104.40    699.65 o 
   8   3   2      335.43     1379.72    937.30 o 
  -9   4   2      225.67      889.33   1638.83 o 
  -8   4   2     6162.25     6457.90   1638.86 o 
  -7   4   2    42062.41    43607.53   1138.28 o 
  -6   4   2     3273.12     3182.34   1330.44 o 
  -5   4   2    17847.97    16945.51   1415.40 o 
  -4   4   2    27723.82    27108.63   1481.81 o 
  -3   4   2    18147.40    18727.11    995.57 o 
  -2   4   2      312.99      562.42   1117.90 o 
  -1   4   2    27199.19    26192.03   1307.45 o 
   0   4   2        6.93      206.26    605.60 o 
   1   4   2      133.07      631.46    528.86 o 
   2   4   2    30731.41    30738.37    780.61 o 
   3   4   2      127.58      438.57    622.25 o 
   4   4   2      135.59      638.82    689.11 o 
   5   4   2      321.95     1193.24    572.90 o 
   6   4   2    13402.25    13889.62    615.84 o 
   7   4   2     5143.58     5647.00    732.68 o 
   8   4   2     1841.06     1817.94    972.08 o 
  -9   5   2      336.51     1496.05   1825.15 o 
  -8   5   2     2569.84     2698.29   1758.27 o 
  -7   5   2       48.15      191.66   1035.34 o 
  -6   5   2      504.04      155.74   1474.63 o 
  -5   5   2     2376.85     2055.98   1403.13 o 
  -4   5   2    35680.60    35666.43   2635.36 o 
  -3   5   2    17177.88    18004.48   1021.38 o 
  -2   5   2    35162.12    39066.82   1972.45 o 
  -1   5   2      175.85      332.53    874.99 o 
   0   5   2     7445.10     7148.89    634.46 o 
   1   5   2      460.92      642.11    474.74 o 
   2   5   2     1984.59     2291.60    653.05 o 
   3   5   2    10111.47     9564.03    669.94 o 
   4   5   2      162.05      168.38    630.28 o 
   5   5   2    45434.61    46771.77   1358.51 o 
   6   5   2     2344.53     2351.96    645.50 o 
   7   5   2     9209.08    10160.15    812.18 o 
   8   5   2      737.90      816.85    989.55 o 
  -9   6   2     6373.06     5316.65   2022.72 o 
  -8   6   2     5097.53     6002.49   1369.63 o 
  -6   6   2        6.29      525.49   1775.95 o 
  -5   6   2    46257.81    46361.26   1874.39 o 
  -4   6   2      622.35      693.73    932.83 o 
  -3   6   2      206.81      450.22   1006.50 o 
  -2   6   2   331303.09   347405.81   3866.78 o 
  -1   6   2       10.14       61.25    814.82 o 
   0   6   2    12947.42    12347.18    647.56 o 
   1   6   2     2684.68     2746.72    480.90 o 
   2   6   2    17817.71    16984.94    520.90 o 
   3   6   2    18394.20    18263.82    755.97 o 
   4   6   2     4549.66     3680.61    737.85 o 
   5   6   2      635.71      627.85    723.00 o 
   6   6   2    23238.34    24427.97    714.33 o 
   7   6   2     4952.77     4730.49    785.49 o 
   8   6   2      274.79      133.67    991.32 o 
  -9   7   2     4035.64     3059.69   2153.30 o 
  -8   7   2     1569.66     1454.42   1520.00 o 
  -6   7   2    42409.63    44594.56   1999.07 o 
  -5   7   2     5357.13     5284.10   1649.15 o 
  -4   7   2     4559.14     4960.37    947.51 o 
  -3   7   2     4397.09     4780.61   1101.03 o 
  -2   7   2     6486.25     6246.50   1050.23 o 
  -1   7   2     6703.40     7312.36    895.74 o 
   0   7   2    20464.49    19284.33    653.50 o 
   1   7   2     5179.86     5974.98    571.74 o 
   2   7   2       26.48      220.35    487.71 o 
   3   7   2    20403.71    19773.13    720.50 o 
   4   7   2     3180.29     3568.69    695.98 o 
   5   7   2      718.26     1415.57    739.39 o 
   6   7   2        6.03      330.76    936.04 o 
   7   7   2     5692.44     6243.35    846.81 o 
   8   7   2     2181.25     1522.33   1211.90 o 
  -8   8   2      695.18     1194.44   1607.89 o 
  -7   8   2     4285.40     4230.83   2125.17 o 
  -6   8   2     3005.84     3473.89   1895.29 o 
  -5   8   2      466.47      711.67    979.48 o 
  -4   8   2     4642.05     4965.63   1033.81 o 
  -3   8   2    37500.98    39015.78   1280.05 o 
  -2   8   2     4042.07     4415.89    973.10 o 
  -1   8   2    23214.36    24210.48    702.90 o 
   0   8   2       97.17      -74.35    558.89 o 
   1   8   2    16621.18    16222.46    597.85 o 
   2   8   2       94.27       24.40    559.11 o 
   3   8   2     9656.23     8712.76    704.81 o 
   4   8   2     7247.48     6689.47    789.71 o 
   5   8   2     3734.54     4347.11    853.26 o 
   6   8   2    21454.36    22992.59   1064.14 o 
   7   8   2      412.54      574.23    984.14 o 
   8   8   2     4582.64     4673.38   1228.58 o 
  -8   9   2     3274.22     3236.16   1716.60 o 
  -7   9   2     4983.80     5679.92   2384.10 o 
  -6   9   2     6346.86     6074.63   1995.60 o 
  -5   9   2       76.95      666.42   1020.94 o 
  -4   9   2    38457.83    38858.58   1240.64 o 
  -3   9   2      694.29      387.82   1079.23 o 
  -2   9   2      186.70      804.57   1008.20 o 
  -1   9   2   239256.50   246558.17   1519.40 o 
   0   9   2      160.43      222.79    601.97 o 
   1   9   2    15785.15    15928.45    632.50 o 
   2   9   2     5861.12     5871.38    583.79 o 
   3   9   2    11909.56    12257.00    876.55 o 
   4   9   2     8492.74     8720.24    795.62 o 
   5   9   2     3598.26     3284.06    855.21 o 
   6   9   2     5502.73     4463.34   1042.35 o 
   7   9   2    10320.98    10928.95   1029.21 o 
  -8  10   2     3929.69     5257.75   3172.19 o 
  -7  10   2     3539.21     4380.36   2480.09 o 
  -6  10   2     1269.30     1879.14   2098.22 o 
  -5  10   2    31466.92    32108.04   1261.35 o 
  -4  10   2     5318.93     5449.47   1055.59 o 
  -3  10   2      146.06      100.57   1042.38 o 
  -2  10   2     1210.38     1718.55    905.83 o 
  -1  10   2      128.65      729.34    633.19 o 
   0  10   2     1256.94     1264.29    601.05 o 
   1  10   2     2237.24     2073.71    552.05 o 
   2  10   2     1073.03     1539.13    608.03 o 
   3  10   2       51.37       48.66    832.04 o 
   4  10   2    13595.09    13308.82    949.93 o 
   5  10   2     4949.59     5529.36   1023.96 o 
   6  10   2     1274.36     2200.37   1192.68 o 
   7  10   2      122.58      898.54   1068.71 o 
  -8  11   2     1490.08      876.29   3329.91 o 
  -7  11   2     2545.47     2391.39   2444.97 o 
  -6  11   2     4136.59     3986.96   1959.36 o 
  -5  11   2     7006.32     7968.54   1143.84 o 
  -4  11   2      816.01     1132.54   1095.85 o 
  -3  11   2     8095.47     7506.22   1121.69 o 
  -2  11   2    12006.40    12225.36    957.53 o 
  -1  11   2     1373.56     2055.44    825.52 o 
   0  11   2     5639.12     5426.77    646.75 o 
   1  11   2      574.11      664.60    566.40 o 
   2  11   2    22428.42    21274.29    661.02 o 
   3  11   2       26.27     1265.07    929.34 o 
   4  11   2     8922.91     8700.40   1011.22 o 
   5  11   2     1872.30     3856.57   1197.87 o 
   6  11   2     6738.16     7595.72   1292.78 o 
   7  11   2     8919.15     8132.91   1610.96 o 
  -8  12   2      259.73      491.47   3347.85 o 
  -7  12   2      434.19      228.72   2559.73 o 
  -6  12   2     6371.87     6242.34   1426.95 o 
  -5  12   2    12863.35    12774.10   1216.64 o 
  -4  12   2       38.30     -189.40   1150.10 o 
  -3  12   2    22167.88    22119.42   1118.80 o 
  -2  12   2       11.17     1386.70   1425.63 o 
  -1  12   2      829.23     1129.96    834.90 o 
   0  12   2   139109.75   144393.11   1008.48 o 
   1  12   2     1090.09     1361.98    613.16 o 
   2  12   2    10233.87    10219.36    728.28 o 
   3  12   2     5488.71     4960.89   1068.27 o 
   4  12   2     5715.14     6448.23   1180.39 o 
   5  12   2     3125.22     4579.46   1310.51 o 
   6  12   2     3380.11     4262.91   1359.26 o 
  -7  13   2     4180.93     4312.87   2573.10 o 
  -6  13   2     5423.23     5608.05   1509.77 o 
  -5  13   2      289.53     1114.49   1294.65 o 
  -4  13   2    18828.46    19168.50   1822.74 o 
  -3  13   2     9364.90     6944.50   1920.61 o 
  -2  13   2     5590.64     6054.76   1483.20 o 
  -1  13   2      132.79      933.49    971.63 o 
   0  13   2      802.90     1590.14    966.18 o 
   1  13   2      558.24     1013.15    690.88 o 
   2  13   2        7.78      591.09    732.94 o 
   3  13   2       89.88      214.09   1016.95 o 
   4  13   2      615.62     1056.11   1250.78 o 
   5  13   2     3478.22     2670.01   1257.05 o 
   6  13   2     3310.81     3678.09   1480.98 o 
  -7  14   2     1018.53     2409.38   2827.98 o 
  -6  14   2     2636.89     1956.14   1551.61 o 
  -5  14   2     4999.64     5598.63   1376.24 o 
  -4  14   2     2987.80     2686.67   1395.60 o 
  -3  14   2      163.45      233.57   1897.72 o 
  -2  14   2     4747.45     5320.07   1653.08 o 
  -1  14   2     5096.34     5265.47    699.29 o 
   0  14   2       28.35      844.97    942.13 o 
   1  14   2     2762.27     3765.23   1105.58 o 
   2  14   2      316.26      823.44    794.00 o 
   3  14   2    20356.63    20150.38   1202.35 o 
   4  14   2      101.55      754.20   1352.69 o 
   5  14   2     5574.07     5446.53   1384.79 o 
   6  14   2      564.19      -58.40   1644.91 o 
  -6  15   2      572.03      324.70   1750.69 o 
  -5  15   2     5415.44     5658.49   1494.13 o 
  -4  15   2    14598.51    13755.08   1521.70 o 
  -3  15   2       81.22     1012.08   1844.12 o 
  -2  15   2    11873.88    12787.49    831.54 o 
  -1  15   2      544.43      809.86    758.13 o 
   0  15   2      563.52      800.59   1119.02 o 
   1  15   2    45969.78    47675.76    994.95 o 
   2  15   2      883.39     1470.65    948.10 o 
   3  15   2     2131.00     2020.98   1275.90 o 
   4  15   2     3175.96     4111.67   1524.83 o 
   5  15   2     1252.49     3295.56   1694.02 o 
  -6  16   2     2782.57     3660.48   1842.97 o 
  -5  16   2     5965.17     6161.79   1245.17 o 
  -4  16   2        1.10      483.21   1077.40 o 
  -3  16   2     7668.04     6486.59    903.94 o 
  -2  16   2     6437.00     6409.89   1104.25 o 
  -1  16   2    15902.37    16271.92    866.61 o 
   0  16   2       66.28      854.01    901.82 o 
   1  16   2     2808.65     3535.71    865.01 o 
   2  16   2        6.22      698.87    957.40 o 
   3  16   2      287.22     1513.37   1401.45 o 
   4  16   2       21.03     -428.18   1644.58 o 
   5  16   2     1525.92     -632.88   1937.59 o 
  -5  17   2     1663.13     1833.04   1270.86 o 
  -4  17   2     5148.98     4625.29   1076.33 o 
  -3  17   2      356.95      984.79    992.14 o 
  -2  17   2       73.60     1526.10    940.28 o 
  -1  17   2      204.56      548.64    971.73 o 
   0  17   2     2056.04     2323.61    898.22 o 
   1  17   2       72.25      374.36    973.67 o 
   2  17   2     1634.61      750.13   1099.04 o 
   3  17   2      760.32     -141.14   1727.79 o 
   4  17   2    11486.38     9391.63   1954.55 o 
  -5  18   2     3586.25     2710.10   1490.25 o 
  -4  18   2     5596.57     6160.00   1221.68 o 
  -3  18   2    12135.86    12692.95   1074.28 o 
  -2  18   2       97.48      835.72   1007.32 o 
  -1  18   2     3302.30     3916.06   1013.77 o 
   0  18   2     1560.70     1377.09   1062.59 o 
   1  18   2       23.92      850.12   1128.58 o 
   2  18   2    13286.86    12313.18   1225.85 o 
   3  18   2      256.42      111.92   1936.69 o 
  -4  19   2     4074.68     3309.64   1339.36 o 
  -3  19   2       14.64     -230.96   1201.25 o 
  -2  19   2     4914.14     4476.00   1128.70 o 
  -1  19   2     3542.60     3277.84   1133.02 o 
   0  19   2    12774.90    12801.20   1198.11 o 
   1  19   2      108.11      322.69   1418.38 o 
   2  19   2     2743.03     3414.27   2040.77 o 
  -2  20   2       44.73      602.94   1215.35 o 
  -1  20   2      265.39     1490.55   1229.49 o 
   0  20   2      265.67      451.82   1250.69 o 
   1  20   2      855.88      -81.90   1657.26 o 
   0 -21   3     2688.58     2498.51   1953.03 o 
  -2 -20   3     1685.32     1275.39   1419.26 o 
  -1 -20   3    10703.49     8984.19   1265.67 o 
   0 -20   3     3802.03     4079.43   1182.30 o 
   1 -20   3     1997.61     2075.67   1154.33 o 
   2 -20   3     7879.99     6129.32   1144.22 o 
   3 -20   3      182.14      371.07   1227.68 o 
  -3 -19   3    11279.31    10332.92   2523.59 o 
  -2 -19   3      270.08       13.93   1277.44 o 
  -1 -19   3     1130.83     2167.80   1161.86 o 
   0 -19   3     1500.74     2413.77   1070.83 o 
   1 -19   3    13532.29    13811.47    996.46 o 
   2 -19   3    11623.18    11982.76   1052.27 o 
   3 -19   3      538.89      894.51   1116.88 o 
   4 -19   3     8425.96     5475.77   1507.12 o 
  -4 -18   3     1475.53      548.51   1351.61 o 
  -3 -18   3     3155.91     4384.28   1181.13 o 
  -2 -18   3     3045.09     4098.58   1138.73 o 
  -1 -18   3     1697.91     1761.20   1054.27 o 
   0 -18   3      495.53     1210.95    999.00 o 
   1 -18   3     7455.40     7554.17    956.13 o 
   2 -18   3     2440.10     2612.56    976.30 o 
   3 -18   3     1867.39     3334.85   1221.33 o 
   4 -18   3     2415.33     1976.76   1368.56 o 
   5 -18   3     2233.06     1409.14   1721.40 o 
  -5 -17   3     3805.73     -214.39   2221.82 o 
  -4 -17   3       17.54     2170.53   1255.25 o 
  -3 -17   3      743.90      828.05   1146.75 o 
  -2 -17   3    13600.70    15306.51   1105.21 o 
  -1 -17   3     3148.29     2534.02    967.73 o 
   0 -17   3     9821.50    10593.31   1043.67 o 
   1 -17   3     6902.80     7694.01    921.61 o 
   2 -17   3     8049.43     7487.90   1037.28 o 
   3 -17   3    11668.45    12224.20   1103.44 o 
   4 -17   3      142.03      856.62   1282.98 o 
   5 -17   3     2262.01     2594.92   1551.28 o 
  -5 -16   3      287.51      914.83   1722.61 o 
  -4 -16   3    11861.17    11225.73   1218.35 o 
  -3 -16   3     1467.53     1604.23   1074.29 o 
  -2 -16   3    14166.91    12956.87   1483.00 o 
  -1 -16   3      173.44      338.00    912.14 o 
   0 -16   3     1296.31     1278.13    855.51 o 
   1 -16   3     4412.45     5083.75    818.86 o 
   2 -16   3    18980.56    19295.40   1004.25 o 
   3 -16   3    11791.13    10667.08   1120.48 o 
   4 -16   3        7.59      934.24   1219.22 o 
   5 -16   3    13279.86    12673.29   1545.72 o 
   6 -16   3      121.62      946.81   1759.15 o 
  -6 -15   3     7764.73     5840.82   1844.47 o 
  -5 -15   3     2026.54     1991.58   1714.02 o 
  -4 -15   3       79.99      173.18    992.89 o 
  -3 -15   3     2850.06     2748.03    980.54 o 
  -2 -15   3     1641.46     1922.61    868.20 o 
  -1 -15   3     1137.57     2047.94    813.87 o 
   0 -15   3     2593.86     3210.45    832.25 o 
   1 -15   3      303.79      121.77    911.14 o 
   2 -15   3    12826.33    12385.08    989.13 o 
   3 -15   3     1120.71     1226.26   1065.30 o 
   4 -15   3     1451.85     2510.43   1192.17 o 
   5 -15   3      323.25      634.63   1390.03 o 
   6 -15   3     3399.17     2713.39   2048.60 o 
  -6 -14   3     1951.92     1684.73   1821.07 o 
  -5 -14   3     2329.28     2532.44   1402.58 o 
  -4 -14   3     4374.76     5189.90    916.14 o 
  -3 -14   3      623.56     2166.90    900.08 o 
  -2 -14   3     1130.35      460.82    832.95 o 
  -1 -14   3    20956.50    21673.26    835.33 o 
   0 -14   3     2869.20     3636.51    719.57 o 
   1 -14   3     7458.52     7869.59    830.74 o 
   2 -14   3     5347.64     4422.54    902.13 o 
   3 -14   3    17313.44    16167.15   1048.57 o 
   4 -14   3    12297.80    11764.93   1198.38 o 
   5 -14   3      628.52     1468.64   1421.73 o 
   6 -14   3     5618.17     5212.90   1547.42 o 
   7 -14   3     2987.46      224.06   2518.28 o 
  -7 -13   3       59.08     1260.22   2053.32 o 
  -6 -13   3     4287.08     3699.08   1530.32 o 
  -5 -13   3      304.05      330.90   1440.39 o 
  -4 -13   3      453.41     1350.82    911.60 o 
  -3 -13   3    50545.85    50342.47   1941.09 o 
  -2 -13   3     1195.04     2639.17    841.70 o 
  -1 -13   3    14393.97    15076.68    779.05 o 
   0 -13   3     1465.85     1507.79    829.24 o 
   1 -13   3       47.54       53.66    912.32 o 
   2 -13   3     9434.26     8833.39    915.92 o 
   3 -13   3    13021.87    13252.55   1021.08 o 
   4 -13   3     6932.88     7077.67   1174.66 o 
   5 -13   3       99.07      635.76   1234.12 o 
   6 -13   3    14092.35    14668.18   1520.94 o 
   7 -13   3        2.80     -554.68   2393.87 o 
  -7 -12   3     4764.35     3285.25   1666.99 o 
  -6 -12   3     1067.19     1090.35   1533.31 o 
  -5 -12   3    20048.30    19355.63   1280.56 o 
  -4 -12   3     1570.05     2270.15    764.30 o 
  -3 -12   3      635.02     1134.55    739.91 o 
  -2 -12   3     2186.88     2807.47    731.87 o 
  -1 -12   3     1469.93     1848.26    756.22 o 
   0 -12   3      655.47      566.40    775.83 o 
   1 -12   3     5931.92     6193.52    781.08 o 
   2 -12   3     8151.07     7867.79    917.11 o 
   3 -12   3    10846.22    10901.32   1026.56 o 
   4 -12   3      393.22      961.78   1071.51 o 
   5 -12   3     1888.68     2573.59   1147.06 o 
   6 -12   3       87.34      515.77   1795.47 o 
  -7 -11   3      333.15     1372.27   1673.98 o 
  -6 -11   3      151.11      846.66   1260.26 o 
  -5 -11   3     1461.40     2200.64   1236.64 o 
  -4 -11   3     6200.57     6188.29    753.70 o 
  -3 -11   3     1736.22     1821.80    720.68 o 
  -2 -11   3     2129.41     1700.68    721.61 o 
  -1 -11   3     3427.73     2807.05    715.08 o 
   0 -11   3    21784.15    20485.50    802.46 o 
   1 -11   3     1996.00     1723.68    794.58 o 
   2 -11   3    16173.15    17862.98    929.00 o 
   3 -11   3     4770.66     4318.05   1000.68 o 
   4 -11   3    20605.03    20759.80   1075.90 o 
   5 -11   3    12165.21    13516.70   1108.60 o 
   6 -11   3     1564.54     2672.93   1562.86 o 
  -7 -10   3        3.97     1780.81   1566.72 o 
  -6 -10   3      876.88      978.34   1323.92 o 
  -5 -10   3    14408.42    14020.00   1067.54 o 
  -4 -10   3      266.01      936.43    941.61 o 
  -3 -10   3      751.06     1342.65    693.62 o 
  -2 -10   3   174474.63   177973.19   1138.21 o 
  -1 -10   3     1988.69     2426.31    716.49 o 
   0 -10   3     9128.86    10177.62    887.02 o 
   1 -10   3     3172.10     3602.79    790.71 o 
   2 -10   3      120.50      592.57    915.56 o 
   3 -10   3    10685.86    10168.70    985.26 o 
   4 -10   3    13502.43    13749.52   1009.61 o 
   5 -10   3     2789.99     2428.89   1022.14 o 
   6 -10   3     1434.35     1168.45   1411.87 o 
  -8  -9   3     7372.69     4582.96   1316.11 o 
  -7  -9   3      549.02     -608.33   1459.99 o 
  -6  -9   3    12911.22    11203.21   1144.78 o 
  -5  -9   3     1573.79     2385.88   1076.08 o 
  -4  -9   3    34885.95    36601.49    731.75 o 
  -3  -9   3     1964.19     1808.25    625.14 o 
  -2  -9   3     1901.20     1662.28    657.90 o 
  -1  -9   3     8559.63     8488.89    783.52 o 
   0  -9   3     9788.67     8695.26    845.43 o 
   1  -9   3     3105.00     3417.60    885.53 o 
   2  -9   3    12289.51    13073.15    924.22 o 
   3  -9   3    23201.74    23445.46   1004.82 o 
   4  -9   3    12392.23    12420.49    917.11 o 
   5  -9   3        1.51      480.15    937.54 o 
  -8  -8   3      293.58      439.80   1193.92 o 
  -7  -8   3      113.85       63.26   1401.35 o 
  -6  -8   3     3510.19     4478.32   1164.66 o 
  -5  -8   3      617.08      379.63   1012.34 o 
  -4  -8   3       39.97     1128.44    622.11 o 
  -3  -8   3     3623.23     4691.02    941.13 o 
  -2  -8   3     2389.01     2596.15    637.28 o 
  -1  -8   3      678.90      266.48    676.34 o 
   0  -8   3     4871.35     5303.59    826.69 o 
   1  -8   3     3488.84     3409.60    894.01 o 
   2  -8   3     4089.31     3894.26    883.49 o 
   3  -8   3    39751.27    38987.04   1012.63 o 
   4  -8   3    10621.58    10077.22    866.47 o 
   5  -8   3    11712.73    11531.34    904.80 o 
   7  -8   3     2457.95     4714.56   1714.39 o 
  -8  -7   3     4270.00     4033.16   1137.07 o 
  -7  -7   3      366.17      817.54   1333.37 o 
  -6  -7   3        0.85      350.32   1070.43 o 
  -5  -7   3     4885.03     5014.01   1019.39 o 
  -4  -7   3    19982.97    20546.68    971.77 o 
  -3  -7   3     4245.02     4223.44    639.10 o 
  -2  -7   3      415.48     1178.27    676.10 o 
  -1  -7   3   459628.69   465888.16  13000.69 o 
   0  -7   3     3872.89     4642.66    852.65 o 
   1  -7   3     1695.82     1181.64    982.02 o 
   2  -7   3     4290.05     4250.65    921.24 o 
   3  -7   3     7163.70     7181.10    845.13 o 
   4  -7   3     3038.87     4388.25    785.98 o 
   5  -7   3     8593.75     9521.79    834.09 o 
   6  -7   3        4.33     1109.36   1362.37 o 
  -8  -6   3     9632.19    10049.58    988.97 o 
  -7  -6   3     4179.48     4541.38    779.19 o 
  -6  -6   3       13.23      -22.35    933.91 o 
  -5  -6   3    17085.08    16434.71    944.32 o 
  -4  -6   3     1803.44     2016.51    896.23 o 
  -3  -6   3    36822.41    36987.48   1384.42 o 
  -2  -6   3     4188.68     4947.58    692.81 o 
  -1  -6   3     1710.48     1789.46    783.83 o 
   0  -6   3     8384.31     7858.35    979.80 o 
   1  -6   3    17540.95    19197.78   1111.92 o 
   2  -6   3     9508.06    10082.17    956.87 o 
   3  -6   3    13500.15    13043.17    719.23 o 
   4  -6   3    21035.66    21834.23    789.31 o 
   5  -6   3     8588.43     8725.68    799.02 o 
   6  -6   3      118.65      647.16   1245.66 o 
  -8  -5   3      881.27     1917.04    913.93 o 
  -7  -5   3       34.99      715.03    807.80 o 
  -6  -5   3      135.81      875.86   1026.70 o 
  -5  -5   3    15659.00    14968.54    971.41 o 
  -4  -5   3     5348.11     5116.10    878.72 o 
  -3  -5   3    10089.30     9891.56    665.42 o 
  -2  -5   3     1388.81     1609.62    645.73 o 
  -1  -5   3      338.36      489.89    797.24 o 
   0  -5   3     1555.55     1556.16   1092.58 o 
   1  -5   3     6328.70     6692.06   1035.62 o 
   2  -5   3     2883.76     3740.46    858.12 o 
   3  -5   3     2894.80     3324.36    677.31 o 
   4  -5   3    55307.65    54152.32    819.32 o 
   5  -5   3     7927.16     7998.00   1065.10 o 
   6  -5   3     2731.90     1763.57   1159.47 o 
   8  -5   3     1870.26     1942.77   1538.64 o 
  -9  -4   3       53.24      734.23   1171.42 o 
  -8  -4   3    16255.52    16504.60   1146.06 o 
  -7  -4   3     3853.33     4090.46    862.50 o 
  -6  -4   3     1520.74     1451.00   1105.29 o 
  -5  -4   3      269.36      695.88    944.06 o 
  -4  -4   3     9292.75     8791.28    856.61 o 
  -3  -4   3    28175.37    26632.51    875.35 o 
  -2  -4   3     5143.94     4873.14    727.21 o 
  -1  -4   3     1157.06     1107.65    872.74 o 
   0  -4   3   592313.06   570494.25  36453.98 o 
   1  -4   3      725.92      970.44   1072.61 o 
   2  -4   3     1437.06     1925.28    778.53 o 
   3  -4   3     3158.32     3567.62    687.25 o 
   4  -4   3    15215.66    15449.49    698.76 o 
   5  -4   3     5257.66     5337.88    990.48 o 
   6  -4   3     3624.22     3041.28   1120.98 o 
   7  -4   3     3551.34     4702.32   1330.29 o 
   8  -4   3     2513.11     2761.48   1607.21 o 
  -9  -3   3      914.12      729.78   1215.32 o 
  -8  -3   3     1911.31     1553.83   1038.87 o 
  -7  -3   3    15295.42    14846.47    929.85 o 
  -6  -3   3     2161.39     2354.76    755.93 o 
  -5  -3   3      150.21      223.84    992.66 o 
  -4  -3   3    13656.97    13925.59    932.96 o 
  -3  -3   3     4915.77     4880.47    684.50 o 
  -2  -3   3     6956.46     6437.60    680.69 o 
  -1  -3   3     2157.56     2345.68    931.82 o 
   0  -3   3       15.94      127.36   1308.87 o 
   1  -3   3    15187.52    14295.73   1107.11 o 
   2  -3   3    29134.47    29326.52    842.75 o 
   3  -3   3    10043.24     9435.68    659.14 o 
   4  -3   3     3971.48     3687.75    931.69 o 
   5  -3   3    14745.60    15541.66   1034.80 o 
   6  -3   3     5142.06     5057.86   1014.50 o 
   8  -3   3     1095.28     1966.54   1431.09 o 
  -9  -2   3      743.68     1406.97   1398.41 o 
  -8  -2   3    13031.61    13634.96   1092.44 o 
  -7  -2   3      596.80     1571.92    830.69 o 
  -6  -2   3       63.75     1171.53    691.46 o 
  -5  -2   3     3944.80     3096.66    985.08 o 
  -4  -2   3    31292.74    31438.71   1038.84 o 
  -3  -2   3     6993.50     7123.22    944.87 o 
  -2  -2   3    16839.38    16149.16    728.52 o 
  -1  -2   3     3471.21     3674.69    886.77 o 
   0  -2   3    16464.38    17204.95   1434.11 o 
   1  -2   3     5058.71     4768.32   1053.92 o 
   2  -2   3      425.24      209.85    724.55 o 
   3  -2   3    17144.98    16061.78    709.83 o 
   4  -2   3      606.44      803.14    788.54 o 
   5  -2   3    59831.88    60499.61   1170.12 o 
   6  -2   3     5818.87     6225.61   1053.87 o 
   7  -2   3       34.19      681.19   1158.03 o 
   8  -2   3     5044.64     5044.20   1044.37 o 
  -9  -1   3        3.89      327.13   1386.24 o 
  -8  -1   3     1388.43     1654.43   1067.93 o 
  -7  -1   3    25957.16    25121.47    932.10 o 
  -6  -1   3        4.02      449.56    762.02 o 
  -5  -1   3      227.86     -154.95    652.00 o 
  -4  -1   3      662.32      954.11    924.90 o 
  -3  -1   3     5628.33     5369.94   1056.38 o 
  -2  -1   3    20289.67    18433.34    946.60 o 
  -1  -1   3       26.38      -24.37    905.87 o 
   0  -1   3     3585.39     3425.41    946.83 o 
   1  -1   3   820703.88   916266.88  11182.42 o 
   2  -1   3      274.01      274.59    655.61 o 
   3  -1   3        1.90      223.82    934.19 o 
   4  -1   3     2335.44     1837.13    867.40 o 
   5  -1   3     6772.27     7535.37    805.79 o 
   6  -1   3     6925.30     6555.94   1039.77 o 
   7  -1   3     4124.74     4055.26   1174.66 o 
   8  -1   3     7334.95     8662.43   1055.19 o 
  -9   0   3     8854.81     8933.85   1485.81 o 
  -8   0   3     2849.40     2989.71   1091.74 o 
  -7   0   3     4346.52     4748.24   1306.50 o 
  -6   0   3    37707.02    35649.59    897.60 o 
  -5   0   3       31.29      243.82    651.82 o 
  -4   0   3       21.02      235.64    673.06 o 
  -3   0   3    10344.56    10885.51   1061.04 o 
  -2   0   3     9442.16     9776.77   1452.97 o 
  -1   0   3     1491.98     1631.27    933.68 o 
   0   0   3    12670.89    11792.05    879.99 o 
   1   0   3     3800.36     3720.23    737.74 o 
   2   0   3    73018.74    71519.13   1295.10 o 
   3   0   3    48904.57    49287.51   1046.73 o 
   4   0   3     1919.41     1661.24    857.41 o 
   5   0   3      242.48      316.31    729.93 o 
   6   0   3     5878.34     5579.15    664.64 o 
   7   0   3     4729.49     4850.09    801.05 o 
   8   0   3      116.94      365.52   1440.28 o 
  -9   1   3        0.13      738.51   1514.85 o 
  -8   1   3     4099.85     5296.65   1109.56 o 
  -7   1   3    15527.40    16098.47   1371.75 o 
  -6   1   3        9.94      605.74    822.79 o 
  -5   1   3      287.52      350.20    723.60 o 
  -4   1   3    20856.13    19583.41    810.04 o 
  -3   1   3    33726.65    33656.45    937.86 o 
  -2   1   3     7143.32     6353.21   1199.45 o 
  -1   1   3    11477.20    10210.15   1301.73 o 
   0   1   3     4243.24     4021.11    804.74 o 
   1   1   3     2375.79     2598.61    866.26 o 
   2   1   3     4613.89     4503.25    865.45 o 
   3   1   3      131.80      384.42    754.25 o 
   4   1   3    36903.87    35574.64    916.26 o 
   5   1   3        8.60      143.02    601.97 o 
   6   1   3    48675.97    48184.63    790.13 o 
   7   1   3     4083.13     4453.50    834.56 o 
   8   1   3     1914.34     1527.18    902.56 o 
  -9   2   3       15.25     1294.80   1595.75 o 
  -8   2   3      201.33      -37.95   1132.01 o 
  -7   2   3     9068.92     9093.31    937.27 o 
  -6   2   3    39663.28    40581.07    984.32 o 
  -5   2   3     2654.55     3036.61    723.40 o 
  -4   2   3      564.13      905.36   1148.74 o 
  -3   2   3      109.56      306.56   1289.51 o 
  -2   2   3       22.62      136.24   2622.63 o 
  -1   2   3     8764.74     7585.46   1191.32 o 
   0   2   3    11349.91    11073.69    780.60 o 
   1   2   3     5892.57     6243.26    983.17 o 
   2   2   3   590443.56   549109.75   4041.81 o 
   3   2   3     1314.37     1339.40    730.58 o 
   4   2   3      241.10      781.11    678.85 o 
   5   2   3     1762.56     1442.17    574.68 o 
   6   2   3     3959.72     3561.72    651.34 o 
   7   2   3     3776.27     4897.68    953.38 o 
   8   2   3     2243.27     2332.53    903.53 o 
  -9   3   3     4414.99     3154.14   1731.54 o 
  -8   3   3    15253.46    15782.72   1742.76 o 
  -7   3   3     4487.62     4161.56   1069.66 o 
  -6   3   3     3685.37     4062.93    862.84 o 
  -5   3   3    62126.27    62544.09   1662.20 o 
  -4   3   3     9580.67     9359.60   1420.35 o 
  -3   3   3      157.38      783.47   1596.13 o 
  -2   3   3     6155.00     6815.93   1383.84 o 
  -1   3   3      253.18      443.56    899.33 o 
   0   3   3     7093.23     6455.88    571.70 o 
   1   3   3     2661.69     2656.86    668.70 o 
   2   3   3     1745.38     1934.55    691.97 o 
   3   3   3    23773.36    22725.37    715.06 o 
   4   3   3    38337.34    38262.16    610.23 o 
   5   3   3      658.09     1113.02    577.57 o 
   6   3   3      692.63     1270.51    616.62 o 
   7   3   3     1121.95     1508.67    771.44 o 
   8   3   3     1276.75     2140.61    910.80 o 
  -9   4   3    11837.82    12646.66   1819.01 o 
  -8   4   3      410.21       53.53   1732.44 o 
  -7   4   3     7023.47     6524.20   1051.61 o 
  -6   4   3    10709.30    10309.85    924.99 o 
  -5   4   3      848.93      842.15   1367.89 o 
  -4   4   3      178.54      958.64   1600.97 o 
  -3   4   3    37455.13    38383.80   1248.57 o 
  -2   4   3    16252.39    16409.98   1244.29 o 
  -1   4   3      395.00      469.74    664.10 o 
   0   4   3      348.14      496.43    512.16 o 
   1   4   3    14241.05    14339.14    640.73 o 
   2   4   3        4.70      151.35    631.15 o 
   3   4   3     2031.90     2527.97    690.43 o 
   4   4   3      155.09      208.66    661.45 o 
   5   4   3    28279.01    28111.43    614.62 o 
   6   4   3     1311.37     1709.56    627.06 o 
   7   4   3    25552.70    26071.37    804.26 o 
   8   4   3     2550.52     2706.93    923.95 o 
  -9   5   3     1184.37     1550.35   1960.44 o 
  -8   5   3      529.80     1691.85   1513.39 o 
  -7   5   3       18.49      705.52   1415.90 o 
  -6   5   3    23031.06    25143.42   1771.01 o 
  -5   5   3    21688.12    21997.94   1767.52 o 
  -4   5   3     8182.68     9009.53   1765.71 o 
  -3   5   3     1350.34     1698.69   1024.47 o 
  -2   5   3      382.42      621.13   1092.46 o 
  -1   5   3      504.49      857.72    627.03 o 
   0   5   3    16934.98    17520.79    620.93 o 
   1   5   3    15973.01    15811.32    535.82 o 
   2   5   3     2418.03     2298.86    583.00 o 
   3   5   3   195883.86   201465.56   1357.88 o 
   4   5   3     2749.03     3344.51    663.34 o 
   5   5   3     4038.36     4761.91    567.25 o 
   6   5   3      129.05      388.48    616.62 o 
   7   5   3      418.47     1076.12    748.81 o 
   8   5   3     3667.70     3587.40    928.17 o 
  -9   6   3     6931.23     5818.99   2227.02 o 
  -8   6   3     4572.20     6024.96   1527.43 o 
  -7   6   3    32870.68    32364.37   1613.28 o 
  -6   6   3     1696.42     1913.71   1865.02 o 
  -5   6   3      232.78      501.22   1800.49 o 
  -4   6   3   100472.36   102087.48   3899.48 o 
  -3   6   3     5944.20     6218.65   1082.47 o 
  -2   6   3     2337.77     2394.55   1098.46 o 
  -1   6   3     1958.34     2276.36    658.67 o 
   0   6   3     7257.57     6505.39    590.75 o 
   1   6   3    26300.29    25618.88    554.43 o 
   2   6   3       10.33      454.74    650.99 o 
   3   6   3        3.80      425.69    639.02 o 
   4   6   3    23059.38    22797.93    794.51 o 
   5   6   3    23876.77    23987.63    836.61 o 
   6   6   3        1.24      572.66    676.98 o 
   7   6   3      598.36     1400.32    767.63 o 
   8   6   3       14.21      997.03   1006.96 o 
  -9   7   3     3695.22     3775.97   2942.82 o 
  -8   7   3    19056.11    19341.42   1727.41 o 
  -7   7   3     3608.61     4687.82   2451.11 o 
  -6   7   3    10464.45    12198.42   2087.66 o 
  -5   7   3     6528.15     7000.83   1821.00 o 
  -4   7   3     4311.09     4946.50   1017.83 o 
  -3   7   3      617.08     1114.46   1053.83 o 
  -2   7   3    54385.17    57270.09   1344.51 o 
  -1   7   3      824.81     1054.61    648.76 o 
   0   7   3      832.57      852.48    559.99 o 
   1   7   3     7206.85     7338.82    547.07 o 
   2   7   3     3500.78     3900.42    673.51 o 
   3   7   3     1940.91     2256.84    661.78 o 
   4   7   3      472.44      687.85    717.08 o 
   5   7   3     3779.17     3863.67    743.99 o 
   6   7   3    13752.86    13917.48    703.44 o 
   7   7   3     1425.49     1071.11    782.69 o 
   8   7   3     9046.51     6204.02   1358.74 o 
  -8   8   3      284.65     1185.60   1805.75 o 
  -7   8   3      778.64     1284.93   2477.39 o 
  -6   8   3       15.66      793.10   2170.07 o 
  -5   8   3    25197.50    25785.57   1235.26 o 
  -4   8   3    10217.16    10957.43   1075.78 o 
  -3   8   3    27666.90    29167.50   1223.36 o 
  -2   8   3     6270.76     7220.75   1073.93 o 
  -1   8   3       13.69       18.64    599.53 o 
   0   8   3      605.54      479.42    561.49 o 
   1   8   3     2551.58     2636.71    541.05 o 
   2   8   3    13569.75    12735.90    656.64 o 
   3   8   3       11.27      365.60    658.83 o 
   4   8   3    69638.64    67063.98   2098.60 o 
   5   8   3      780.41     1498.12    779.55 o 
   6   8   3     6417.62     6977.25    723.60 o 
   7   8   3       19.67      732.62    884.61 o 
  -8   9   3     6792.53     6275.64   1936.51 o 
  -7   9   3     4798.27     4650.84   2569.18 o 
  -6   9   3    36588.03    39874.59   2432.22 o 
  -5   9   3       22.51      885.11   1110.03 o 
  -4   9   3       34.94      886.11   1012.50 o 
  -3   9   3   131189.11   133392.83   1592.21 o 
  -2   9   3     2399.46     2741.56   1008.57 o 
  -1   9   3    11622.02    11679.64    674.14 o 
   0   9   3     4611.11     4401.41    593.29 o 
   1   9   3    13762.73    12804.17    597.56 o 
   2   9   3    22956.38    22225.13    628.15 o 
   3   9   3     1754.56     1502.45    681.18 o 
   4   9   3      573.12      388.15    762.39 o 
   5   9   3    18184.79    20321.55    891.87 o 
   6   9   3     8850.40     8403.70   1132.86 o 
   7   9   3        8.68     1140.01    942.62 o 
  -8  10   3     2444.84     2396.44   2022.26 o 
  -7  10   3    22576.86    22725.39   2793.42 o 
  -6  10   3     6384.61     6952.48   2044.27 o 
  -5  10   3     6596.94     7414.49   1158.43 o 
  -4  10   3     5568.23     6512.59   1079.66 o 
  -3  10   3     1988.36     2405.26   1451.54 o 
  -2  10   3     2351.99     2407.23    698.81 o 
  -1  10   3    43577.14    44011.53    929.63 o 
   0  10   3      515.19      515.95    600.21 o 
   1  10   3     3414.78     3411.31    564.19 o 
   2  10   3     8709.35     8784.96    625.19 o 
   3  10   3     4065.33     4592.75    950.73 o 
   4  10   3     2356.88     3536.26    905.98 o 
   5  10   3       44.81      136.24   1143.44 o 
   6  10   3     2699.19     1831.42   1349.21 o 
   7  10   3     4469.92     4297.11   1052.79 o 
  -8  11   3      694.36       52.01   2324.70 o 
  -7  11   3      289.31      978.09   2617.99 o 
  -6  11   3      174.60      209.24   2121.55 o 
  -5  11   3      278.61      350.00   1153.27 o 
  -4  11   3    19626.04    19511.53   1204.25 o 
  -3  11   3      483.71      388.91   1121.92 o 
  -2  11   3    25003.63    25113.51    825.39 o 
  -1  11   3     1667.60     1872.36    817.94 o 
   0  11   3     1215.83     1115.18    614.58 o 
   1  11   3       68.72      -34.04    621.41 o 
   2  11   3     3095.14     3369.22    637.21 o 
   3  11   3    11744.94    11292.71    973.68 o 
   4  11   3     2776.06     3536.77    979.19 o 
   5  11   3    19614.57    21272.55   1167.37 o 
   6  11   3        3.04      501.16   1459.68 o 
   7  11   3     5357.32     5586.22   1163.43 o 
  -8  12   3     2647.20     3336.17   3881.65 o 
  -7  12   3     6206.01     6272.11   2706.86 o 
  -6  12   3     1872.61     1860.08   2025.63 o 
  -5  12   3    35088.06    34995.36   1393.23 o 
  -4  12   3        8.36      260.97   1165.12 o 
  -3  12   3      377.97      829.63   1098.58 o 
  -2  12   3    89804.95    89858.70   1215.95 o 
  -1  12   3      709.21     1010.20    840.66 o 
   0  12   3    12840.86    13244.65    684.51 o 
   1  12   3     8091.26     8426.64    645.07 o 
   2  12   3    12216.20    13307.26    705.32 o 
   3  12   3    20867.69    19421.03   1159.17 o 
   4  12   3     3945.16     3021.75   1091.73 o 
   5  12   3     2453.01     3175.49   1168.89 o 
   6  12   3     5139.47     4017.08   1564.91 o 
  -7  13   3      598.59     1318.87   2788.62 o 
  -6  13   3    15946.91    14838.83   1523.83 o 
  -5  13   3     5096.73     5337.13   1321.52 o 
  -4  13   3       90.34      861.24   2364.77 o 
  -3  13   3      951.47     2005.52   1913.03 o 
  -2  13   3        0.85      313.75    934.01 o 
  -1  13   3     2528.71     3252.57   1016.24 o 
   0  13   3    13200.73    14139.49    713.77 o 
   1  13   3     2019.36     1652.95    983.97 o 
   2  13   3      676.47     2132.98    775.61 o 
   3  13   3     7501.78     7117.27   1073.94 o 
   4  13   3     6592.47     5835.08   1156.28 o 
   5  13   3     2428.42     4134.81   1300.35 o 
   6  13   3      474.39     1094.95   1712.99 o 
  -7  14   3      761.49     1143.74   3080.79 o 
  -6  14   3     1745.15     2568.19   1617.03 o 
  -5  14   3       70.76      602.42   1430.83 o 
  -4  14   3      680.57     1645.63   1351.60 o 
  -3  14   3    12163.62    11031.37   1947.00 o 
  -2  14   3      715.12     1129.19   1654.85 o 
  -1  14   3    11275.15    11922.18   1009.63 o 
   0  14   3     1021.17      811.21    999.93 o 
   1  14   3     3583.67     3564.54   1111.50 o 
   2  14   3      683.74      477.94    823.03 o 
   3  14   3     4851.83     4139.30   1135.99 o 
   4  14   3     5323.63     5339.17   1253.12 o 
   5  14   3     3101.24     3117.67   1383.46 o 
  -6  15   3     7927.88     6735.69   1227.67 o 
  -5  15   3       90.02     -281.87   1546.80 o 
  -4  15   3    19736.49    20150.11   3374.70 o 
  -3  15   3        0.53      870.94   1868.39 o 
  -2  15   3     1517.04     1968.00   1044.69 o 
  -1  15   3    57129.63    57021.91   1278.48 o 
   0  15   3       88.03      354.32   1111.74 o 
   1  15   3     8636.05     9014.82   1238.34 o 
   2  15   3     8028.41     8522.42    979.74 o 
   3  15   3     5626.40     6378.70   1302.07 o 
   4  15   3     9790.26     9714.45   1387.08 o 
   5  15   3     1958.74     -306.76   1543.52 o 
  -6  16   3        1.02      451.67   1303.79 o 
  -5  16   3     9185.09     9105.08   1209.68 o 
  -4  16   3     4873.82     4452.09   1102.33 o 
  -3  16   3      669.55     1255.54   1191.10 o 
  -2  16   3       39.37      225.63   1160.95 o 
  -1  16   3      895.32     1332.73   1184.62 o 
   0  16   3      201.93      416.39   1231.02 o 
   1  16   3     1853.67     3486.86   1020.41 o 
   2  16   3     1879.28     2420.04   1538.70 o 
   3  16   3      769.58      895.54   1416.31 o 
   4  16   3     3142.50     3668.15   1573.46 o 
  -5  17   3     1952.63     1645.48   1356.09 o 
  -4  17   3       25.83      287.60   1093.23 o 
  -3  17   3      356.11      861.45   1006.42 o 
  -2  17   3     4805.76     4965.68   1264.61 o 
  -1  17   3      699.28     1179.38   1185.05 o 
   0  17   3     5245.18     5965.48    992.60 o 
   1  17   3     1235.19     1699.17    987.51 o 
   2  17   3     5194.96     4329.44   1667.42 o 
   3  17   3     1077.61      131.42   1630.64 o 
   4  17   3     3017.88     -306.87   1782.80 o 
  -5  18   3    11682.43    10034.05   1431.41 o 
  -4  18   3      160.44      367.53   1258.85 o 
  -3  18   3     5479.34     4784.08   1087.87 o 
  -2  18   3        1.55      578.32   1090.47 o 
  -1  18   3     1358.81     2633.84   1032.51 o 
   0  18   3    21553.76    20057.74   1074.07 o 
   1  18   3      203.44      566.35   1089.53 o 
   2  18   3     2750.99     4081.63   1904.44 o 
   3  18   3     6382.12     5530.67   1828.92 o 
  -4  19   3     3802.01     1248.87   1391.04 o 
  -3  19   3     4123.74     3386.50   1219.60 o 
  -2  19   3     3915.70     3716.08   1163.76 o 
  -1  19   3       25.98     1137.16   1127.39 o 
   0  19   3     2910.77     3371.68   1185.42 o 
   1  19   3       44.07     2294.76   1264.93 o 
   2  19   3       74.29    -1921.96   1921.96 o 
  -2  20   3       17.15      428.87   1284.14 o 
  -1  20   3     1691.98      872.92   1265.65 o 
   0  20   3     1643.93     2689.70   1328.49 o 
  -2 -20   4     4788.70     4713.89   1524.26 o 
  -1 -20   4      169.56     1820.89   1236.64 o 
   0 -20   4    11532.21    11843.97   1179.14 o 
   1 -20   4     1859.37     1815.46   1186.26 o 
   2 -20   4      620.30      510.61   1146.74 o 
  -3 -19   4      479.31     2099.25   1370.77 o 
  -2 -19   4     2516.59     2296.89   1356.64 o 
  -1 -19   4     6583.04     5787.81   1139.07 o 
   0 -19   4     4789.63     5284.23   1128.17 o 
   1 -19   4      112.99     1476.23   1010.41 o 
   2 -19   4     1744.12     1804.16   1052.29 o 
   3 -19   4      176.26      109.54   1228.81 o 
   4 -19   4      231.38      395.05   1494.23 o 
  -4 -18   4     2747.96     2822.52   1386.85 o 
  -3 -18   4      505.73       14.91   1176.81 o 
  -2 -18   4      466.43      896.39   1157.05 o 
  -1 -18   4     2984.20     3813.86   1131.36 o 
   0 -18   4     4660.36     4712.58    962.89 o 
   1 -18   4     1852.63     1757.92    885.34 o 
   2 -18   4     3369.60     3966.25   1138.56 o 
   3 -18   4       47.13      862.56   1156.64 o 
   4 -18   4     3611.51     3212.69   1355.08 o 
   5 -18   4     6399.40     4379.56   2077.61 o 
  -5 -17   4     2511.56    -1587.65   2176.93 o 
  -4 -17   4     3331.21     4875.35   1264.22 o 
  -3 -17   4      791.97     1244.61   1095.65 o 
  -2 -17   4    12963.38    12996.73   1089.80 o 
  -1 -17   4     8691.91     8744.15   1119.75 o 
   0 -17   4      687.70      847.46    959.27 o 
   1 -17   4    29010.38    27893.83    926.99 o 
   2 -17   4      341.02      404.92   1077.82 o 
   3 -17   4      817.45     1820.35   1072.92 o 
   4 -17   4     4320.14     4170.38   1285.79 o 
   5 -17   4       10.10      372.22   1666.85 o 
  -5 -16   4     3341.25     2401.75   1753.81 o 
  -4 -16   4    11510.07    10836.91   1186.45 o 
  -3 -16   4      922.75     2074.71   1319.07 o 
  -2 -16   4     2035.49     2962.46   1004.44 o 
  -1 -16   4      677.95     1181.12    963.31 o 
   0 -16   4    14106.61    13983.91    835.28 o 
   1 -16   4    11682.58    12093.06   1024.46 o 
   2 -16   4       11.55      929.20   1330.75 o 
   3 -16   4     9639.67     8968.19   1194.35 o 
   4 -16   4      163.55      474.53   1236.11 o 
   5 -16   4     1049.23     2138.97   1488.47 o 
   6 -16   4     2850.37     2857.71   1966.23 o 
  -6 -15   4      973.85     3212.45   1849.59 o 
  -5 -15   4     1576.13     2054.53   1616.36 o 
  -4 -15   4     5915.70     7128.61   1103.32 o 
  -3 -15   4     7366.30     9245.19   1120.11 o 
  -2 -15   4     1662.64     2414.47    898.44 o 
  -1 -15   4      909.02     2354.87    876.74 o 
   0 -15   4     7220.69     7737.08    832.00 o 
   1 -15   4    14348.21    14834.71    874.08 o 
   2 -15   4      195.87       12.36    931.66 o 
   3 -15   4     3385.51     3351.85   1000.94 o 
   4 -15   4     1360.74     2509.87   1321.74 o 
   5 -15   4     3679.04     4139.52   1429.34 o 
   6 -15   4    12161.36     9113.59   1786.24 o 
  -6 -14   4     9650.92     9976.57   1665.20 o 
  -5 -14   4      934.93     1981.03   1615.97 o 
  -4 -14   4     3626.89     3757.82    895.80 o 
  -3 -14   4     7451.04     8597.43   1069.04 o 
  -2 -14   4     3053.76     3925.44    861.33 o 
  -1 -14   4    19428.93    19965.15    881.95 o 
   0 -14   4    13274.49    14308.41    855.74 o 
   1 -14   4     5071.82     6534.15    870.96 o 
   2 -14   4    41569.61    40097.80   1130.51 o 
   3 -14   4      405.77     1530.67   1027.37 o 
   4 -14   4     1639.76     2970.90   1158.17 o 
   5 -14   4     5381.60     4316.02   1367.65 o 
   6 -14   4      403.91      390.21   1526.74 o 
  -7 -13   4     2327.97     1704.42   2045.30 o 
  -6 -13   4        0.91     1561.86   1722.42 o 
  -5 -13   4    14790.82    14346.72   1341.18 o 
  -4 -13   4     5386.38     6912.85    893.08 o 
  -3 -13   4    19631.08    19956.74    871.28 o 
  -2 -13   4        4.10      303.52    861.21 o 
  -1 -13   4     3868.33     3555.85    795.85 o 
   0 -13   4        3.44      165.33    817.45 o 
   1 -13   4    21276.31    20132.21    829.16 o 
   2 -13   4    19095.97    19292.63    891.40 o 
   3 -13   4     2081.17     1790.58    990.89 o 
   4 -13   4    21724.05    23075.40   1193.39 o 
   5 -13   4      280.35     -243.31   2029.19 o 
   6 -13   4     2555.37     3494.39   1406.98 o 
  -7 -12   4     2975.57     3044.38   1899.69 o 
  -6 -12   4     2689.81     1451.48   1417.39 o 
  -5 -12   4       59.92      875.83   1235.89 o 
  -4 -12   4     2962.12     3783.29   1164.42 o 
  -3 -12   4     3666.50     3694.37    768.37 o 
  -2 -12   4     7714.49     8647.87   1045.33 o 
  -1 -12   4     5700.85     5926.35    785.08 o 
   0 -12   4      226.67      805.50    789.23 o 
   1 -12   4    12679.65    11753.37    819.17 o 
   2 -12   4    12281.24    12278.53    839.31 o 
   3 -12   4      123.23      490.92    876.29 o 
   4 -12   4       10.64       87.58   1474.28 o 
   5 -12   4     5847.37     5843.45   1741.33 o 
   6 -12   4     2818.65     2411.17   2070.20 o 
  -7 -11   4      626.65     1046.35   1727.70 o 
  -6 -11   4     2823.05     1943.59   1471.09 o 
  -5 -11   4    20789.61    21070.74   1345.15 o 
  -4 -11   4      195.43     1013.89   1214.08 o 
  -3 -11   4     2706.99     3067.26    750.52 o 
  -2 -11   4    10872.78    10962.77    826.93 o 
  -1 -11   4     2812.46     2743.60    702.97 o 
   0 -11   4    11392.32    11064.92    819.33 o 
   1 -11   4    13502.61    11926.98   1034.55 o 
   2 -11   4    16732.28    16830.85    882.43 o 
   3 -11   4    54670.71    54738.13   1114.65 o 
   4 -11   4     5428.55     5517.09   1560.98 o 
   5 -11   4     3132.39     3729.72   1086.86 o 
   6 -11   4     5291.33     4773.67   1672.49 o 
  -8 -10   4       48.87     1951.14   2033.85 o 
  -7 -10   4     5801.20     4174.31   1594.62 o 
  -6 -10   4     1860.86     2556.41   1378.02 o 
  -5 -10   4      134.97     1381.91   1070.49 o 
  -4 -10   4    66764.27    68748.60   5137.81 o 
  -3 -10   4     3414.58     3724.81    696.22 o 
  -2 -10   4    23533.70    23764.27   1277.31 o 
  -1 -10   4     1282.05     2179.76    783.43 o 
   0 -10   4     1790.39     1544.55    811.03 o 
   1 -10   4      823.66      983.65    870.56 o 
   2 -10   4    26339.47    26211.79    959.87 o 
   3 -10   4    13170.15    13698.32    900.65 o 
   4 -10   4     8450.00     8532.34    985.79 o 
   5 -10   4    24006.42    24450.51   1214.74 o 
   6 -10   4      309.21     1200.07   1093.52 o 
  -8  -9   4     6837.06     6127.57   1308.58 o 
  -7  -9   4     1026.97     1265.57   1470.00 o 
  -6  -9   4    12998.07    13972.82   1164.40 o 
  -5  -9   4     6291.63     5787.45   1180.91 o 
  -4  -9   4     3251.57     2862.52    627.21 o 
  -3  -9   4     2968.89     2649.38    648.22 o 
  -2  -9   4       97.92      513.74    686.41 o 
  -1  -9   4     4897.90     5443.69   1266.76 o 
   0  -9   4     4968.77     4767.18    825.06 o 
   1  -9   4     9359.36     9552.60    904.64 o 
   2  -9   4    16689.07    17026.30    934.60 o 
   3  -9   4     5896.24     6345.15    833.83 o 
   4  -9   4      215.86      811.09    855.93 o 
   5  -9   4     1644.18     2062.27    936.27 o 
   6  -9   4     6768.38     6966.15   1037.95 o 
  -8  -8   4      197.77      -58.55   1293.05 o 
  -7  -8   4     1439.77     1888.94   1377.76 o 
  -6  -8   4      605.58      997.71   1177.78 o 
  -5  -8   4     9345.69     8719.21    948.17 o 
  -4  -8   4    19750.65    18689.66    934.24 o 
  -3  -8   4     1377.47     1743.33    871.67 o 
  -2  -8   4     4535.86     3608.57    719.73 o 
  -1  -8   4    14758.15    14886.79    808.41 o 
   0  -8   4       19.04      633.47    825.77 o 
   1  -8   4    12172.63    12004.20    860.78 o 
   2  -8   4     3691.41     3386.27    943.07 o 
   3  -8   4    25112.54    26167.92    935.82 o 
   4  -8   4    39877.35    39492.30    860.46 o 
   5  -8   4    10500.84    10724.30   1004.88 o 
   6  -8   4     7034.87     5949.21   1459.24 o 
   7  -8   4     3414.61     3001.29   1754.00 o 
  -8  -7   4       42.41     -275.34   1236.70 o 
  -7  -7   4        3.30     -379.52   1313.71 o 
  -6  -7   4    16737.60    17705.87   1098.04 o 
  -5  -7   4     1711.30     1840.76   1037.26 o 
  -4  -7   4      560.21      716.26    598.66 o 
  -3  -7   4   203604.28   208916.09   2452.32 o 
  -2  -7   4     1082.08      829.01    653.78 o 
  -1  -7   4    18065.40    19099.53    832.26 o 
   0  -7   4      799.93     1804.04    908.88 o 
   1  -7   4      151.05      459.33    887.67 o 
   2  -7   4     9240.21     9350.43    918.93 o 
   3  -7   4    11552.07    12197.19    849.26 o 
   4  -7   4     2914.54     2601.46    783.89 o 
   5  -7   4     7857.00     7240.48    818.85 o 
   6  -7   4    19366.66    19711.49   1423.04 o 
  -8  -6   4     3558.19     3885.33   1100.26 o 
  -7  -6   4    17459.22    18312.44   1069.63 o 
  -6  -6   4     1614.09     1926.90    874.22 o 
  -5  -6   4    25409.76    25342.36    932.32 o 
  -4  -6   4     3800.81     3459.91    633.80 o 
  -3  -6   4    11576.37    11392.40    664.85 o 
  -2  -6   4     3216.85     2689.80    696.37 o 
  -1  -6   4      313.98      695.24    805.93 o 
   0  -6   4       61.25     1048.60    925.55 o 
   1  -6   4    16006.16    15539.06    949.02 o 
   2  -6   4    28243.24    29292.49    878.74 o 
   3  -6   4    16680.98    16954.64    814.46 o 
   4  -6   4     2735.39     2716.09    660.91 o 
   5  -6   4      384.38     -128.29    715.09 o 
   6  -6   4     4103.17     3836.26   1257.63 o 
  -9  -5   4      865.96     1873.85   2122.07 o 
  -8  -5   4      537.22      912.96    922.66 o 
  -7  -5   4      148.62      147.85    790.04 o 
  -6  -5   4     1369.77      589.12   1066.25 o 
  -5  -5   4       27.47      184.90   1367.25 o 
  -4  -5   4    20350.62    20634.84    645.38 o 
  -3  -5   4     9038.83     9467.66    636.57 o 
  -2  -5   4     4575.24     4624.06    801.88 o 
  -1  -5   4     9670.81    10672.38    901.22 o 
   0  -5   4     4380.41     4557.55   1037.00 o 
   1  -5   4     1313.48     1413.89    890.28 o 
   2  -5   4    34479.49    34393.99   1015.83 o 
   3  -5   4     2290.96     2492.15    663.32 o 
   4  -5   4    12923.38    12773.33    720.17 o 
   5  -5   4    36183.79    34571.33   1213.99 o 
   6  -5   4     7026.78     7956.23   1103.13 o 
  -9  -4   4     3445.47     3314.92   1193.91 o 
  -8  -4   4      259.67     1010.96    894.89 o 
  -7  -4   4      108.93     1016.01    860.40 o 
  -6  -4   4      708.47     1246.01   1143.80 o 
  -5  -4   4    34267.79    34956.23   1174.62 o 
  -4  -4   4      858.95      146.05    881.16 o 
  -3  -4   4       16.74      315.80    601.62 o 
  -2  -4   4   618573.50   625812.56  14592.74 o 
  -1  -4   4     6934.97     7302.51    946.80 o 
   0  -4   4      315.71      379.23   1161.85 o 
   1  -4   4     1293.32     1999.77    873.36 o 
   2  -4   4     5029.32     4866.77    746.67 o 
   3  -4   4     2077.06     3055.22    673.57 o 
   4  -4   4     3604.35     4030.64    656.03 o 
   5  -4   4       18.67     -350.33    900.14 o 
   6  -4   4    10842.90    11471.48   1178.44 o 
   8  -4   4     1203.11     3159.23   1528.50 o 
  -9  -3   4     6739.84     6911.80   1297.09 o 
  -8  -3   4      996.59     1270.19   1072.13 o 
  -7  -3   4     2482.62     2976.09    892.05 o 
  -6  -3   4    28748.93    28704.21    830.59 o 
  -5  -3   4      157.54      316.29    987.80 o 
  -4  -3   4    40839.91    39530.16   1169.27 o 
  -3  -3   4    11691.77    11962.49    605.77 o 
  -2  -3   4    14302.93    13428.18    742.72 o 
  -1  -3   4    12252.85    11910.21    850.72 o 
   0  -3   4      529.65      983.81   1148.23 o 
   1  -3   4     8287.88     8434.56    872.00 o 
   2  -3   4    28820.76    28760.62    799.74 o 
   3  -3   4    49770.33    50270.91    773.14 o 
   4  -3   4     7340.89     6876.95    860.23 o 
   5  -3   4        0.14     1352.63    943.92 o 
   6  -3   4      394.71      593.71   1065.76 o 
   8  -3   4     3539.86     2896.24   1099.30 o 
  -9  -2   4     1751.07     2096.70   1234.83 o 
  -8  -2   4       72.42      622.35   1116.11 o 
  -7  -2   4     1820.09     1685.80    840.56 o 
  -6  -2   4     4245.97     4088.14    734.34 o 
  -5  -2   4     7503.93     7295.53    904.00 o 
  -4  -2   4     3690.65     3063.35    990.22 o 
  -3  -2   4    16217.58    16235.60    744.03 o 
  -2  -2   4    21674.88    23037.04    766.96 o 
  -1  -2   4     7443.24     7932.38    899.94 o 
   0  -2   4     8017.33     7801.40    996.93 o 
   1  -2   4     3599.95     2977.51    869.30 o 
   2  -2   4      301.93      364.46    603.98 o 
   3  -2   4    23354.25    23821.34    664.61 o 
   4  -2   4     4345.03     4322.65    800.13 o 
   5  -2   4     1479.20     2546.70    920.32 o 
   7  -2   4     4269.26     4012.27    837.34 o 
   8  -2   4     4282.42     5074.64   1023.24 o 
  -9  -1   4     9844.37    10023.16   1501.16 o 
  -8  -1   4     6198.87     6746.86   1118.06 o 
  -7  -1   4      260.83      759.00    856.59 o 
  -6  -1   4      160.18     1013.33    778.37 o 
  -5  -1   4     3199.66     3198.06    658.33 o 
  -4  -1   4    51346.12    51977.94   1279.67 o 
  -3  -1   4     1836.15     1910.43   1052.68 o 
  -2  -1   4        6.08       73.59    677.66 o 
  -1  -1   4   863780.56   726448.88  41758.62 o 
   0  -1   4     3672.39     3609.27    712.33 o 
   1  -1   4      798.57     -300.66    937.56 o 
   2  -1   4      733.37      752.75    593.74 o 
   3  -1   4    19616.10    18808.21    854.47 o 
   4  -1   4     2649.95     2563.57    779.79 o 
   5  -1   4      207.50     -209.24    875.90 o 
   7  -1   4     8829.28     8935.38    874.52 o 
   8  -1   4     1982.54     2693.01   1067.89 o 
  -9   0   4      825.88      995.79   1527.74 o 
  -8   0   4    11348.56    12558.21   1194.90 o 
  -7   0   4        0.63      288.94    884.19 o 
  -6   0   4     1283.03     1142.59    808.68 o 
  -5   0   4    37034.54    37525.91    866.22 o 
  -4   0   4     1219.26     1206.53    737.61 o 
  -3   0   4    16377.34    15748.66   1234.22 o 
  -2   0   4    28346.06    28063.63   1092.62 o 
  -1   0   4    17078.18    16054.19    901.00 o 
   0   0   4     7745.76     7000.04    699.79 o 
   1   0   4     6138.91     6277.01    673.11 o 
   2   0   4     3545.09     3813.50    849.62 o 
   3   0   4     8521.37     8697.96    857.06 o 
   4   0   4    34642.91    33592.79    989.05 o 
   5   0   4     1303.04     1377.91    881.28 o 
   6   0   4      669.04      832.27   1061.03 o 
   7   0   4       90.95      837.98    869.74 o 
   8   0   4     7155.80     7559.25    952.30 o 
  -9   1   4     6464.29     5381.77   1630.06 o 
  -8   1   4      642.94     1043.61   1171.12 o 
  -7   1   4      343.68      786.52    948.21 o 
  -6   1   4     7700.03     6710.74    851.00 o 
  -5   1   4    10181.62    10081.58    839.14 o 
  -4   1   4    12033.23    11613.59    827.37 o 
  -3   1   4    14971.28    14102.90   1002.26 o 
  -2   1   4     9930.66     9165.69   1102.64 o 
  -1   1   4      212.30      185.04    795.61 o 
   0   1   4     2207.36     2032.73    725.98 o 
   1   1   4    18926.39    18123.17    850.07 o 
   2   1   4    41060.34    39097.20   1162.95 o 
   3   1   4      558.96      905.38    705.81 o 
   4   1   4    43089.88    42390.39   1028.67 o 
   5   1   4     2855.49     2720.03    583.97 o 
   6   1   4      907.71      777.01    697.64 o 
   7   1   4     8230.72     8958.23    725.33 o 
   8   1   4     1597.93     1270.22    929.35 o 
  -9   2   4      484.96     1352.24   1773.73 o 
  -8   2   4    10123.60    10867.12   1267.13 o 
  -7   2   4     1760.30     1971.91    997.01 o 
  -6   2   4      896.15      917.04    877.21 o 
  -5   2   4       10.93      116.52    831.00 o 
  -4   2   4     6715.23     6523.50    901.22 o 
  -3   2   4    74564.97    74392.71   1591.33 o 
  -2   2   4       27.02      155.70    943.95 o 
  -1   2   4        5.32       45.07    756.35 o 
   0   2   4   606518.88   516144.78   9962.04 o 
   1   2   4     4663.07     4346.04    842.90 o 
   2   2   4      526.90     1007.67   1197.52 o 
   3   2   4       93.65      560.32    658.11 o 
   4   2   4    15767.86    15329.29    526.87 o 
   5   2   4     6753.49     6780.07    558.09 o 
   6   2   4      220.17      699.03    634.29 o 
   7   2   4     4386.77     4968.82    792.95 o 
   8   2   4     7609.62     7313.30    941.03 o 
  -9   3   4      957.08     1645.45   1872.29 o 
  -8   3   4     1107.08     1085.72   1361.84 o 
  -7   3   4    13304.29    12499.51   1590.58 o 
  -6   3   4     1697.05     1783.37    946.97 o 
  -5   3   4      199.52      527.45    890.91 o 
  -4   3   4    22219.26    23488.38   1733.48 o 
  -3   3   4      447.69      632.76   2273.08 o 
  -2   3   4     2120.16     2181.74   1527.09 o 
  -1   3   4     7379.86     6446.70    978.21 o 
   0   3   4     4244.41     4217.19    658.33 o 
   1   3   4    21532.77    20763.32    654.41 o 
   2   3   4    15937.35    16101.17    677.95 o 
   3   3   4     1118.24     1684.88    660.90 o 
   4   3   4      769.86      649.85    498.59 o 
   5   3   4    14262.22    13949.21    574.92 o 
   6   3   4      998.43     1567.69    651.25 o 
   7   3   4      576.52      445.65    747.31 o 
   8   3   4       63.62       96.84    934.42 o 
  -9   4   4     1725.47     1325.07   2080.66 o 
  -8   4   4     8799.54     8917.46   1504.71 o 
  -7   4   4     1152.77     1051.50   1538.30 o 
  -6   4   4      695.31     1100.84   1065.32 o 
  -5   4   4    20863.72    20126.96   1757.23 o 
  -4   4   4    13416.62    15505.81   1899.57 o 
  -3   4   4    14584.53    15468.38   2470.61 o 
  -2   4   4    30561.57    29809.91   1443.94 o 
  -1   4   4     6557.17     5785.89    641.52 o 
   0   4   4     1518.38     1834.96    565.98 o 
   1   4   4      600.01      646.74    558.50 o 
   2   4   4     5457.87     4849.66    657.82 o 
   3   4   4    52382.86    53037.00    816.38 o 
   4   4   4      337.65      644.43    520.09 o 
   5   4   4    41166.05    41735.84    650.68 o 
   6   4   4     1793.65     2036.13    618.02 o 
   7   4   4     4599.43     4814.40    761.13 o 
   8   4   4     5914.87     5087.20    921.48 o 
  -9   5   4      557.79     1392.73   2283.04 o 
  -8   5   4     3737.14     3941.07   1637.01 o 
  -7   5   4    11431.88    11668.01   1313.98 o 
  -6   5   4      406.84      533.25   1096.58 o 
  -5   5   4     4051.21     4837.35   1999.31 o 
  -4   5   4      569.91      871.26   1922.60 o 
  -3   5   4     2947.61     3374.04   1107.17 o 
  -2   5   4    20116.82    20224.48   1293.79 o 
  -1   5   4     4828.04     4833.78    629.25 o 
   0   5   4      452.18      755.90    475.19 o 
   1   5   4   496038.25   525503.00   8804.44 o 
   2   5   4     1085.95      895.83    574.33 o 
   3   5   4      550.17      605.63    712.57 o 
   4   5   4       82.65      386.95    673.91 o 
   5   5   4     8970.85     8899.14    589.52 o 
   6   5   4     3836.97     3471.62    659.89 o 
   7   5   4        6.31      776.76    740.76 o 
   8   5   4     5388.80     4316.18   1036.52 o 
  -9   6   4    10495.17     9833.93   2635.67 o 
  -8   6   4     2695.15     2791.85   1809.94 o 
  -7   6   4      664.75     1681.10   1382.04 o 
  -6   6   4    19377.71    19885.14   2229.10 o 
  -5   6   4     7804.70     9019.05   2091.09 o 
  -4   6   4      470.89      775.98   1060.43 o 
  -3   6   4    19827.61    21161.85   1166.51 o 
  -2   6   4      808.96      968.80    674.09 o 
  -1   6   4    15353.38    14619.98    661.82 o 
   0   6   4     4800.91     4556.90    564.60 o 
   1   6   4        2.20      371.60    544.96 o 
   2   6   4    15872.02    15029.31    696.15 o 
   3   6   4    15529.67    14622.11    677.95 o 
   4   6   4      227.50      963.99    687.40 o 
   5   6   4        6.22      -46.81    555.93 o 
   6   6   4     3786.05     3693.70    649.27 o 
   7   6   4      163.84      548.86    788.88 o 
   8   6   4      479.91      721.40   1217.92 o 
  -9   7   4      155.23     1058.30   3293.60 o 
  -8   7   4     4183.01     5087.08   1951.00 o 
  -7   7   4     8276.43     8390.41   1473.69 o 
  -6   7   4      369.12      525.57   2258.02 o 
  -5   7   4      579.50     1932.22   2058.76 o 
  -4   7   4    29535.28    30213.42   1184.92 o 
  -3   7   4    11973.64    11977.13   1109.94 o 
  -2   7   4    10240.15    10159.32    695.34 o 
  -1   7   4    14045.09    14027.76    647.57 o 
   0   7   4    14732.01    13653.90    586.91 o 
   1   7   4      554.39     1018.84    450.80 o 
   2   7   4        0.79      525.61    642.25 o 
   3   7   4      118.70      424.23    613.41 o 
   4   7   4    30580.73    30012.58    763.21 o 
   5   7   4      891.44      857.13    828.50 o 
   6   7   4    20075.66    19687.37    741.59 o 
   7   7   4      552.49      757.90    804.48 o 
   8   7   4     7370.98     5269.04   1649.02 o 
  -8   8   4     1582.07     1855.83   2070.11 o 
  -7   8   4    10785.06    11213.63   1598.44 o 
  -6   8   4     8352.38     9416.12   2368.68 o 
  -5   8   4     3161.49     4166.61   2027.27 o 
  -4   8   4     5314.91     5607.83   1064.36 o 
  -3   8   4     4035.33     4313.02   1075.93 o 
  -2   8   4       49.19      656.39    715.62 o 
  -1   8   4     6287.75     6401.92    650.87 o 
   0   8   4    12062.04    12260.83    567.26 o 
   1   8   4     1506.52     1021.24    517.31 o 
   2   8   4   177357.03   177228.86   2554.97 o 
   3   8   4       35.30       70.04    672.47 o 
   4   8   4      357.16     1290.06    723.21 o 
   5   8   4       27.59      632.07    800.14 o 
   6   8   4     1709.70     1628.98    704.93 o 
   7   8   4     4432.79     4123.75    866.43 o 
  -8   9   4    16397.83    16144.95   2422.12 o 
  -7   9   4     3180.68     3702.63   2699.02 o 
  -6   9   4       41.46      963.40   2131.17 o 
  -5   9   4    23031.21    24015.68   1207.74 o 
  -4   9   4     8026.17     8501.87   1044.62 o 
  -3   9   4     1291.20     1590.30   1135.67 o 
  -2   9   4     9603.97     9944.96    706.14 o 
  -1   9   4     6050.60     6203.31    638.00 o 
   0   9   4    40627.25    39523.14    678.38 o 
   1   9   4      728.23     1004.21    576.70 o 
   2   9   4      828.15     1333.04    757.68 o 
   3   9   4     6596.57     6406.80    690.02 o 
   4   9   4    15416.85    14521.27    823.33 o 
   5   9   4      127.41     1012.24    845.66 o 
   6   9   4        0.57     -508.77    750.62 o 
   7   9   4      436.71     1040.02    989.26 o 
  -7  10   4     4482.47     5527.45   2870.96 o 
  -6  10   4     1507.47     2268.83   2156.85 o 
  -5  10   4      233.31      550.26   1163.21 o 
  -4  10   4        4.43      791.60   1089.65 o 
  -3  10   4    32182.11    34517.75   1299.49 o 
  -2  10   4      901.49     1464.94    678.91 o 
  -1  10   4       10.55      638.46    756.80 o 
   0  10   4      740.76      778.04    556.24 o 
   1  10   4    13262.15    12694.67    563.75 o 
   2  10   4      399.47      617.31    796.96 o 
   3  10   4       25.30      413.58    875.82 o 
   4  10   4      386.24      208.95    798.04 o 
   5  10   4    21286.54    20401.13   1848.19 o 
   6  10   4      726.24     1503.76    884.28 o 
   7  10   4     8246.39     6608.42   1842.38 o 
  -7  11   4     1671.97     1840.40   2780.07 o 
  -6  11   4    21688.09    23236.38   2253.43 o 
  -5  11   4     3052.65     3249.65   1255.46 o 
  -4  11   4    12173.73    11942.32   1230.18 o 
  -3  11   4     6283.49     6701.18   1136.51 o 
  -2  11   4     4088.74     4416.48    708.34 o 
  -1  11   4      111.94      754.11    662.77 o 
   0  11   4     7163.80     7304.94    655.53 o 
   1  11   4    10435.49     9953.64    588.65 o 
   2  11   4      496.45      625.84    917.70 o 
   3  11   4    53850.12    51525.41   1186.90 o 
   4  11   4       66.43      355.20    982.88 o 
   5  11   4     1581.05     2517.13   1236.66 o 
   6  11   4      126.82     -997.49   1279.71 o 
  -7  12   4    20684.82    20107.13   3143.58 o 
  -5  12   4     1061.01     1353.25   1757.28 o 
  -4  12   4    29999.86    30332.59   1335.73 o 
  -3  12   4     4890.09     4828.26   1137.36 o 
  -2  12   4     2182.48     2410.47   1028.03 o 
  -1  12   4     5177.66     6266.57    681.88 o 
   0  12   4    12705.91    13084.41    672.81 o 
   1  12   4    29873.71    29830.32    717.86 o 
   2  12   4        2.20      848.68    876.85 o 
   3  12   4       59.16      501.17    963.41 o 
   4  12   4     5372.97     6617.55   1067.98 o 
   5  12   4     6800.37     5834.95   1214.80 o 
   6  12   4      108.51     2359.91   1411.08 o 
  -7  13   4     2757.17     2406.11   3316.92 o 
  -5  13   4       64.66      768.78   1946.29 o 
  -4  13   4      211.12     -199.51   2598.47 o 
  -3  13   4        0.72      961.50   1086.63 o 
  -2  13   4    27922.57    29484.49   1755.19 o 
  -1  13   4      943.89     1032.56    721.69 o 
   0  13   4      183.93      365.75    882.81 o 
   1  13   4     1370.76     2759.46   1006.20 o 
   2  13   4     6406.77     6202.24   1136.97 o 
   3  13   4     3127.55     3483.58   1067.00 o 
   4  13   4      663.23      647.30   1304.33 o 
   5  13   4     1331.05     1411.75   1304.65 o 
  -7  14   4     1050.17     1328.83   1594.36 o 
  -6  14   4      727.96     1304.35   2535.69 o 
  -5  14   4    15855.20    16443.53   2325.99 o 
  -4  14   4      144.19      594.46   1330.64 o 
  -3  14   4    14439.67    12138.64   2041.88 o 
  -2  14   4     5475.69     5863.01   1634.03 o 
  -1  14   4     2396.59     2855.01   1036.82 o 
   0  14   4      278.53     1042.63   1018.23 o 
   1  14   4     3193.17     4138.71   1032.98 o 
   2  14   4     6626.45     7207.09   1161.33 o 
   3  14   4       59.69      233.55   1274.82 o 
   4  14   4    15693.92    15583.12   1336.54 o 
   5  14   4      158.41      374.67   1415.97 o 
  -6  15   4    16554.29    16524.62   1484.16 o 
  -5  15   4       69.34      900.16   2515.58 o 
  -4  15   4     2069.82     1465.79   3564.64 o 
  -3  15   4    30951.01    31632.71   1789.27 o 
  -2  15   4     2409.24     2559.88   1129.21 o 
  -1  15   4     4467.56     5908.44   1087.27 o 
   0  15   4     8878.03     9048.81   1190.65 o 
   1  15   4    12408.83    13155.34   1164.32 o 
   2  15   4    17728.15    19429.00   1318.47 o 
   3  15   4      597.20      554.81   1299.42 o 
   4  15   4      500.08      180.06   1396.69 o 
   5  15   4     1720.50     2638.83   1587.20 o 
  -6  16   4     2567.35     2270.01   1382.34 o 
  -5  16   4     1619.67     2083.93   1201.41 o 
  -4  16   4      161.11     1118.80   1458.85 o 
  -3  16   4       20.02     -615.00   1268.91 o 
  -2  16   4      328.37      180.29   1150.26 o 
  -1  16   4    15401.76    16287.28   1225.91 o 
   0  16   4     2486.86     2255.30   1221.75 o 
   1  16   4      769.15     1451.02    950.63 o 
   2  16   4     2571.02     2104.10   1349.16 o 
   3  16   4     5121.41     4733.88   1486.96 o 
   4  16   4     2692.14     4300.66   1587.79 o 
  -5  17   4      163.02     1168.68   1397.50 o 
  -4  17   4     8889.30     7948.05   1449.25 o 
  -3  17   4     1799.09     2123.83   1331.32 o 
  -2  17   4     8365.02     8539.60   1302.15 o 
  -1  17   4     2968.39     1990.54   1317.35 o 
   0  17   4      431.57      500.28   1383.23 o 
   1  17   4      749.52     1119.29   1047.65 o 
   2  17   4     3384.88     3517.57   1549.29 o 
   3  17   4     4936.73     4562.69   1623.26 o 
   4  17   4      876.70     2711.01   1800.85 o 
  -5  18   4    11201.90     5296.47   1697.42 o 
  -4  18   4       17.82       53.97   1329.66 o 
  -3  18   4     2956.18     2769.69   1445.78 o 
  -2  18   4    20757.22    21098.31   1501.85 o 
  -1  18   4      259.42     -283.26   1381.92 o 
   0  18   4     4191.90     4563.51   1099.82 o 
   1  18   4     7435.23     7726.39   1608.33 o 
   2  18   4     6380.30     8345.06   1755.83 o 
   3  18   4    11645.52    11996.32   1895.96 o 
  -4  19   4        7.16      603.33   2476.59 o 
  -3  19   4      464.11      265.49   1239.44 o 
  -2  19   4      918.20      954.32   1184.70 o 
  -1  19   4      152.38      677.44   1164.26 o 
   0  19   4     4113.73     4734.30   1164.92 o 
   1  19   4     3150.63      175.79   1816.61 o 
   2  19   4      426.02      472.04   2019.54 o 
  -2  20   4     2666.71     2550.06   1327.92 o 
  -1  20   4     4050.69     3614.35   1322.65 o 
   0  20   4     1834.78     1561.13   1378.37 o 
  -2 -20   5     6166.21     2560.91   1499.72 o 
  -1 -20   5      968.19      259.60   1266.50 o 
   0 -20   5     3196.55     3274.44   1206.89 o 
   1 -20   5     1400.60     1043.82   1118.17 o 
   2 -20   5      334.39     1190.21   1093.97 o 
  -3 -19   5     2570.03     3275.64   1320.41 o 
  -2 -19   5     1013.21     2427.90   1349.96 o 
  -1 -19   5        1.05      359.91   1141.48 o 
   0 -19   5      131.37     1366.56   1132.93 o 
   1 -19   5       43.18      421.53   1034.88 o 
   2 -19   5      744.13      851.84   1123.60 o 
   3 -19   5     2238.48     3185.71   1243.71 o 
  -4 -18   5      696.08     1847.81   1429.18 o 
  -3 -18   5      133.49     1216.00   1195.60 o 
  -2 -18   5     1007.82      344.27   1191.81 o 
  -1 -18   5     2202.35      828.41   1536.43 o 
   0 -18   5     2268.21     3159.77    937.41 o 
   1 -18   5     5639.60     6152.65    933.85 o 
   2 -18   5     4362.24     4051.11   1080.20 o 
   3 -18   5     4728.62     5447.26   2061.88 o 
   4 -18   5      961.04     -247.68   1379.78 o 
  -5 -17   5      246.41     2856.36   2184.85 o 
  -4 -17   5    13526.25    15080.17   2550.42 o 
  -3 -17   5     3577.75     4809.48   1184.31 o 
  -2 -17   5      790.33      412.88   1062.85 o 
  -1 -17   5    22354.28    24932.63   2236.48 o 
   0 -17   5     1184.44     1571.40    917.11 o 
   1 -17   5     3056.13     2701.63    935.26 o 
   2 -17   5     3392.62     4100.80   1013.50 o 
   3 -17   5        1.44      202.30   1023.87 o 
   4 -17   5    10123.99     7996.05   1181.57 o 
   5 -17   5     6756.59     4334.64   1452.14 o 
  -5 -16   5      387.04     1917.32   1727.54 o 
  -4 -16   5     1539.65     1928.18   1186.66 o 
  -3 -16   5     9367.27    10147.17   1042.96 o 
  -2 -16   5     3973.06     4403.54    978.56 o 
  -1 -16   5     1694.34     2049.89    919.28 o 
   0 -16   5      706.52     1113.49    845.15 o 
   1 -16   5     1709.60     1104.01    881.23 o 
   2 -16   5     1601.02     1421.90    913.83 o 
   3 -16   5      251.73      439.29   1042.51 o 
   4 -16   5     5864.01     5254.59   1258.18 o 
   5 -16   5     1495.63     1352.15   1489.09 o 
  -6 -15   5     4359.72      229.05   2139.44 o 
  -5 -15   5     3489.31     5696.29   1432.41 o 
  -4 -15   5       10.73     -168.49   1102.86 o 
  -3 -15   5      178.39     1142.08    946.13 o 
  -2 -15   5      964.36      497.50    959.86 o 
  -1 -15   5     5312.98     5212.46    859.13 o 
   0 -15   5     2315.35     3061.70    954.65 o 
   1 -15   5     4184.93     4087.15    887.66 o 
   2 -15   5     2259.97     1755.96    922.57 o 
   3 -15   5     6529.23     6321.40    973.72 o 
   4 -15   5    13201.57    12231.45   1251.57 o 
   5 -15   5     3212.16     2709.71   1451.47 o 
   6 -15   5     7381.05     5179.63   1917.93 o 
  -6 -14   5     3772.57     2333.94   1720.00 o 
  -5 -14   5      149.60     -886.86   1100.05 o 
  -4 -14   5      606.70      547.54    957.64 o 
  -3 -14   5    15830.06    16432.32    981.19 o 
  -2 -14   5     9371.34    10290.02   1617.37 o 
  -1 -14   5      147.36      623.17    792.30 o 
   0 -14   5    75059.14    75696.76   2349.25 o 
   1 -14   5      269.10      805.36    791.41 o 
   2 -14   5     2218.84     2120.97    835.16 o 
   3 -14   5     6560.34     6808.27    993.05 o 
   4 -14   5      441.72      906.99   1181.44 o 
   5 -14   5     9130.77     9941.68   1255.31 o 
   6 -14   5     7760.19     6318.53   1603.53 o 
  -7 -13   5     7559.96     7972.51   1893.11 o 
  -6 -13   5     6356.57     8301.52   1594.95 o 
  -5 -13   5     6710.90     7449.53   1026.52 o 
  -4 -13   5      882.81     1817.13    876.93 o 
  -3 -13   5     5519.22     6847.57    892.44 o 
  -2 -13   5     9304.17     9607.38    820.75 o 
  -1 -13   5    11772.24    12171.17    842.75 o 
   0 -13   5     3630.11     4351.74    796.00 o 
   1 -13   5     4772.06     4370.82    837.83 o 
   2 -13   5     8951.08     9159.95    840.72 o 
   3 -13   5     2221.69     2520.13    935.38 o 
   4 -13   5       96.06      387.47   1181.87 o 
   5 -13   5     8418.84     9427.76   2123.81 o 
   6 -13   5     2591.43     6945.30   2425.50 o 
  -7 -12   5      613.61     1839.62   1732.55 o 
  -6 -12   5      578.51      934.41   1562.21 o 
  -5 -12   5     4311.57     3704.53   1006.44 o 
  -4 -12   5    11542.80    12216.44    898.27 o 
  -3 -12   5        7.69     1590.45    894.35 o 
  -2 -12   5      112.07     1528.49    849.83 o 
  -1 -12   5     5719.48     6447.81    844.40 o 
   0 -12   5    16545.44    16088.43    878.41 o 
   1 -12   5        0.10     1198.56    772.11 o 
   2 -12   5     5242.89     5604.82    837.22 o 
   3 -12   5       10.41      471.39    883.28 o 
   4 -12   5     4033.43     4965.20   1041.53 o 
   5 -12   5    26602.55    24908.35   1894.08 o 
   6 -12   5     4974.90     6522.95   1974.43 o 
  -7 -11   5    16903.30    15792.31   1841.21 o 
  -6 -11   5     2973.68     4676.58   1495.53 o 
  -5 -11   5     4509.25     2689.48    944.37 o 
  -4 -11   5     1174.89     1709.25    824.80 o 
  -3 -11   5     1783.41     2600.56   1056.78 o 
  -2 -11   5    19601.98    20178.45    827.40 o 
  -1 -11   5    18301.56    16976.34    871.24 o 
   0 -11   5     1718.56     2164.33    758.90 o 
   1 -11   5   131184.28   131412.97   3995.01 o 
   2 -11   5       99.80      138.29    868.74 o 
   3 -11   5     1670.35     1729.55   1426.81 o 
   4 -11   5     5827.02     5495.19    991.60 o 
   5 -11   5      734.36     2058.80   1601.29 o 
   6 -11   5     8848.62     9843.96   1767.62 o 
  -8 -10   5     2181.51      861.90   2113.36 o 
  -7 -10   5     1025.91     1844.79   1650.09 o 
  -6 -10   5    18143.78    18745.48   1480.42 o 
  -5 -10   5     7468.82     7733.14    814.55 o 
  -4 -10   5    13268.60    13588.69    823.92 o 
  -3 -10   5      638.99     1743.77    834.73 o 
  -2 -10   5     6936.72     6559.02    771.86 o 
  -1 -10   5     4749.75     5430.71    764.20 o 
   0 -10   5    12838.87    12920.88    808.75 o 
   1 -10   5     7559.62     7697.43    833.30 o 
   2 -10   5     6882.53     8729.18   1245.58 o 
   3 -10   5    26134.24    28290.85    928.01 o 
   4 -10   5     2069.32     2874.84    908.83 o 
   5 -10   5      321.93      700.75   1416.09 o 
   6 -10   5     4108.13     5600.00   1408.53 o 
  -8  -9   5     1083.94     1530.39   1352.93 o 
  -7  -9   5     5207.72     6421.16   1545.56 o 
  -6  -9   5        0.01     1109.35   1318.58 o 
  -5  -9   5     1329.74     2069.15   1012.67 o 
  -4  -9   5     1726.63     2318.06   1061.63 o 
  -3  -9   5    11976.94    12780.96    673.51 o 
  -2  -9   5     4349.89     4089.26    798.60 o 
  -1  -9   5      532.25      953.27    765.07 o 
   0  -9   5     5890.42     6365.88    989.16 o 
   1  -9   5    34944.88    36750.37   2079.48 o 
   2  -9   5      561.22      278.26    810.37 o 
   3  -9   5     1860.90     2509.92    816.86 o 
   4  -9   5     5772.01     5524.83    919.50 o 
   5  -9   5     2884.49     3641.79    958.36 o 
   6  -9   5    36651.61    38491.08   1709.18 o 
  -8  -8   5      235.12      280.71   1347.20 o 
  -7  -8   5     1779.46     1475.33   1436.38 o 
  -6  -8   5    31345.46    30566.65   1316.76 o 
  -4  -8   5     4113.33     5339.52    980.13 o 
  -3  -8   5     1883.63     2551.27    716.03 o 
  -2  -8   5     2989.49     2871.90    764.47 o 
  -1  -8   5    16128.85    16061.62    777.80 o 
   0  -8   5    11813.96    12346.75    961.85 o 
   1  -8   5    11981.44    12422.50    853.13 o 
   2  -8   5   154055.94   162675.16   1814.48 o 
   3  -8   5     1945.87     1917.82    773.30 o 
   4  -8   5     3314.85     3222.71    791.99 o 
   5  -8   5     3298.05     3139.08    873.20 o 
   6  -8   5      402.53     1664.32   1275.00 o 
  -8  -7   5     8807.42     8897.54   1267.61 o 
  -7  -7   5     3506.30     3600.83   1354.58 o 
  -6  -7   5      800.68      569.48   1153.56 o 
  -4  -7   5     7068.67     7142.00    687.26 o 
  -3  -7   5    20304.47    20408.41    741.61 o 
  -2  -7   5     1499.84     1640.36    765.57 o 
  -1  -7   5     5370.43     5511.46    766.27 o 
   0  -7   5       29.81      196.91    829.02 o 
   1  -7   5    21481.59    22664.25    913.69 o 
   2  -7   5    17415.35    17947.47    872.58 o 
   3  -7   5    25740.68    25405.15    845.78 o 
   4  -7   5    39459.09    39813.10   1557.45 o 
   5  -7   5     1567.20     2038.98    740.20 o 
   6  -7   5     1103.88     1139.09   1353.28 o 
  -8  -6   5        8.54      120.26   1136.79 o 
  -7  -6   5     5560.03     4989.02   1443.55 o 
  -6  -6   5    12427.50    11902.98    984.72 o 
  -4  -6   5     2828.53     2327.47    693.89 o 
  -3  -6   5      142.28      393.45    666.85 o 
  -2  -6   5    14812.43    15062.52    869.80 o 
  -1  -6   5     1571.23     1685.73    857.52 o 
   0  -6   5      700.41      102.77    943.56 o 
   1  -6   5     3664.12     4225.15    805.77 o 
   2  -6   5    20662.87    22167.73    852.63 o 
   3  -6   5     1445.19     1941.85    670.56 o 
   4  -6   5     1142.38     1092.86    641.52 o 
   5  -6   5    11410.79    10954.81    787.36 o 
   6  -6   5      510.31      871.14   1250.74 o 
  -9  -5   5     1918.16     1923.27   2268.97 o 
  -8  -5   5     1144.48     1615.46    944.89 o 
  -7  -5   5      187.72      873.38    811.53 o 
  -6  -5   5     6478.78     6517.94    997.02 o 
  -5  -5   5    47800.69    47199.39   1770.48 o 
  -4  -5   5     3716.41     3813.46    631.91 o 
  -3  -5   5     3851.11     3948.01    626.24 o 
  -2  -5   5      155.02      985.19    801.19 o 
  -1  -5   5     1276.13     1133.94    843.70 o 
   0  -5   5     8959.52     8950.55    978.51 o 
   1  -5   5     5137.96     5346.75    933.29 o 
   2  -5   5    22139.72    22649.68    792.66 o 
   3  -5   5   152080.78   152957.47   1585.13 o 
   4  -5   5    11990.97    11596.20    641.73 o 
   5  -5   5     5612.61     4640.15   1068.55 o 
   6  -5   5     2536.23     1602.59   1066.77 o 
  -9  -4   5     1625.75     1481.55   1224.53 o 
  -8  -4   5      312.42      483.27    986.95 o 
  -7  -4   5    21944.00    20849.06    842.76 o 
  -6  -4   5     1778.71     2259.55   1061.60 o 
  -5  -4   5     1920.54     2338.79    751.68 o 
  -4  -4   5   139369.59   140026.89    989.27 o 
  -3  -4   5     2662.60     2587.88    615.30 o 
  -2  -4   5     6999.24     6785.86    777.15 o 
  -1  -4   5     4390.94     4332.33    869.35 o 
   0  -4   5     3547.93     3436.87   1061.99 o 
   1  -4   5     4321.33     4341.60    820.63 o 
   2  -4   5    15817.08    14863.27    722.51 o 
   3  -4   5     5301.37     4296.62    685.44 o 
   4  -4   5    37734.41    37112.33    711.42 o 
   5  -4   5    36251.80    34987.90   1070.15 o 
   6  -4   5      980.48     1986.04   1143.92 o 
   8  -4   5        1.77     1980.30   1586.18 o 
  -9  -3   5     4492.30     2894.91   1316.86 o 
  -8  -3   5    17565.03    17785.40    990.02 o 
  -7  -3   5        1.36     1312.32    931.58 o 
  -6  -3   5    15071.44    14806.22   1176.26 o 
  -5  -3   5    16023.07    15958.74   1099.59 o 
  -4  -3   5    11639.99    11707.21    808.92 o 
  -3  -3   5      582.75      588.40    589.66 o 
  -2  -3   5     7731.14     7611.56    716.99 o 
  -1  -3   5    16597.21    17377.98    796.56 o 
   0  -3   5      442.99      705.13    824.35 o 
   1  -3   5    16418.06    16293.31    808.66 o 
   2  -3   5     1456.39     1942.54    626.94 o 
   3  -3   5    11769.39    11676.78    622.72 o 
   4  -3   5      873.74     1703.84    915.21 o 
   5  -3   5     5359.15     5586.41    892.85 o 
   6  -3   5     8379.95     7775.46   1020.77 o 
   8  -3   5    19327.29    17915.29   1171.48 o 
  -9  -2   5      852.69      811.31   1241.59 o 
  -8  -2   5      678.01      846.24    963.74 o 
  -7  -2   5     1131.73     1795.73    954.98 o 
  -6  -2   5      256.31      369.10    820.22 o 
  -5  -2   5    15356.98    15376.31   1104.27 o 
  -4  -2   5    35511.45    35594.53   1329.94 o 
  -3  -2   5    11878.00    11555.61    625.81 o 
  -2  -2   5     9931.43    10211.65    731.65 o 
  -1  -2   5     1809.41     2099.32    731.22 o 
   0  -2   5      815.23     1281.87    710.11 o 
   1  -2   5    32833.95    33260.55    882.09 o 
   2  -2   5     1536.42     1882.55    589.11 o 
   3  -2   5    11241.26    10192.26    612.48 o 
   4  -2   5    86888.66    83377.80   1140.41 o 
   5  -2   5    14232.37    14782.14    970.45 o 
   8  -2   5       67.01     1530.82   1122.21 o 
  -9  -1   5     1343.98     1161.75   1274.61 o 
  -8  -1   5      527.72      307.23   1169.77 o 
  -7  -1   5      230.13      427.80    927.30 o 
  -6  -1   5    47177.26    47178.78    932.84 o 
  -5  -1   5     2778.12     2745.70    754.46 o 
  -4  -1   5     1164.96     1412.15   1105.37 o 
  -3  -1   5   349042.31   344429.53   2080.67 o 
  -2  -1   5     2139.14     2103.74    729.66 o 
  -1  -1   5        1.26      327.21    713.05 o 
   0  -1   5    11562.43    11221.91    679.28 o 
   1  -1   5     1375.10     1284.64    622.83 o 
   2  -1   5     4959.45     5165.55    580.62 o 
   3  -1   5      383.58      613.24    759.24 o 
   4  -1   5       49.73      277.35    832.04 o 
   5  -1   5    23527.76    21416.37   1009.51 o 
   7  -1   5     1423.67     2129.23    845.16 o 
   8  -1   5       25.65      157.80    938.50 o 
  -9   0   5       23.95      699.09   1235.92 o 
  -8   0   5     4100.24     5169.73   1277.85 o 
  -7   0   5    28913.72    29462.10   1075.83 o 
  -6   0   5      222.02      340.38    821.24 o 
  -5   0   5    16445.63    16238.66    848.74 o 
  -4   0   5     9345.73     9725.95    855.29 o 
  -3   0   5    18616.93    18549.93    891.44 o 
  -2   0   5     1168.09     2150.46    768.22 o 
  -1   0   5    21733.12    20906.12    790.09 o 
   0   0   5      110.24      316.41    594.33 o 
   1   0   5    24681.59    24854.71    680.19 o 
   2   0   5    34289.45    33354.98    812.06 o 
   3   0   5        0.79      467.10    817.42 o 
   4   0   5      635.80     2083.27    846.94 o 
   5   0   5       40.85      982.87    822.30 o 
   6   0   5     7799.05     8084.74    769.74 o 
   7   0   5     5962.57     6946.90    765.93 o 
   8   0   5     1255.46     1525.97    936.30 o 
  -9   1   5       44.61      358.40   1839.29 o 
  -8   1   5     2563.23     2542.79   1289.94 o 
  -7   1   5       61.90      558.06   1055.36 o 
  -6   1   5     1638.77     1364.83    896.14 o 
  -5   1   5     5925.27     5273.88    902.72 o 
  -4   1   5    32365.32    32650.92   1058.42 o 
  -3   1   5    29515.33    29503.17   1382.96 o 
  -2   1   5    18339.67    17234.76   1165.85 o 
  -1   1   5     5365.72     4680.72    721.79 o 
   0   1   5     1259.99      932.49    687.22 o 
   1   1   5      401.12      729.93    782.24 o 
   2   1   5    14645.44    14736.13    965.96 o 
   3   1   5     2182.81     2288.91    637.40 o 
   4   1   5     1408.10     1178.43    781.58 o 
   5   1   5    49718.83    48848.89   1206.98 o 
   6   1   5     7052.17     7112.17    619.92 o 
   7   1   5     7826.39     8127.94    764.19 o 
   8   1   5       53.43     1248.74    945.27 o 
  -9   2   5     6038.25     7182.55   1881.08 o 
  -8   2   5     1972.38     2225.18   1389.37 o 
  -7   2   5      199.41      459.36   1111.55 o 
  -6   2   5      146.72      288.02    984.46 o 
  -5   2   5    67314.95    68907.69   1739.70 o 
  -4   2   5     1859.38     1727.87    986.14 o 
  -2   2   5   597671.50   547805.69   3338.11 o 
  -1   2   5     1090.26     1067.71    596.62 o 
   0   2   5     3047.17     2945.11    632.02 o 
   1   2   5     3973.51     3895.45    641.41 o 
   2   2   5    16063.34    14385.72    741.43 o 
   3   2   5     5275.36     5616.99   1020.62 o 
   4   2   5       55.50      270.01    630.90 o 
   5   2   5     2904.85     2785.33    554.34 o 
   6   2   5    14664.05    14942.63    699.33 o 
   7   2   5     6706.39     7411.38    767.55 o 
   8   2   5     1914.86     2378.45    925.89 o 
  -9   3   5     7495.77     5236.57   2290.74 o 
  -8   3   5      561.93      715.83   1554.04 o 
  -7   3   5     4267.66     5316.20   1205.33 o 
  -6   3   5    42870.36    44427.11   1277.53 o 
  -5   3   5     3551.75     3724.28   1052.75 o 
  -4   3   5    12498.97    12672.77   1240.86 o 
  -2   3   5    13640.16    12185.44    976.02 o 
  -1   3   5     2362.06     2293.93    598.13 o 
   0   3   5     4741.63     3985.65    571.61 o 
   1   3   5      416.50      521.69    555.66 o 
   2   3   5     5162.39     4888.64    657.70 o 
   3   3   5    34694.77    33745.68    588.48 o 
   4   3   5       16.13      282.76    523.63 o 
   5   3   5      180.02      562.78    552.08 o 
   6   3   5        1.16      597.52    645.10 o 
   7   3   5     7941.96     8766.75    818.45 o 
   8   3   5     2303.76     2597.93    960.15 o 
  -9   4   5     1285.80     1000.30   2546.33 o 
  -8   4   5     1357.07     2100.31   1725.20 o 
  -7   4   5     5650.70     5739.73   1345.83 o 
  -6   4   5     1886.32     2458.46   1222.29 o 
  -5   4   5     5330.59     4920.03   1189.71 o 
  -4   4   5     8933.23     8808.37   2500.60 o 
  -2   4   5     8457.91     8465.98    867.77 o 
  -1   4   5     6443.24     5777.47    740.88 o 
   0   4   5     5445.78     5142.77    555.36 o 
   1   4   5    16355.56    15533.21    615.44 o 
   2   4   5      519.64      702.69    573.99 o 
   3   4   5    13589.01    14016.79    714.09 o 
   4   4   5       18.53      311.38    503.81 o 
   5   4   5     1280.34     1188.91    587.79 o 
   6   4   5    20767.41    21764.24    705.84 o 
   7   4   5     1481.44     1269.56    776.62 o 
   8   4   5     4587.64     3767.37    980.71 o 
  -8   5   5     3937.64     4558.75   1957.86 o 
  -7   5   5     3022.95     3391.74   1504.25 o 
  -6   5   5     1047.71     2029.09   1308.72 o 
  -5   5   5       34.04     -608.21   2364.72 o 
  -4   5   5    77047.08    83740.13   3076.21 o 
  -3   5   5       39.47      336.57   1179.88 o 
  -2   5   5        6.09      184.95    664.42 o 
  -1   5   5   473315.81   432009.53  20824.73 o 
   0   5   5     4398.79     4249.88    611.40 o 
   1   5   5    13221.90    13120.90    629.05 o 
   2   5   5      115.36      188.25    633.68 o 
   3   5   5    22936.39    22112.16    689.96 o 
   4   5   5     9033.39     8741.99    553.00 o 
   5   5   5     2910.06     2734.70    576.61 o 
   6   5   5     5675.12     5862.90    680.92 o 
   7   5   5     7910.77     9432.19    851.82 o 
   8   5   5     1359.55     1718.48   1036.69 o 
  -8   6   5     7123.63     7624.98   2288.11 o 
  -7   6   5     3116.53     3682.75   1719.93 o 
  -6   6   5     1110.05     1303.93   1447.02 o 
  -5   6   5    32482.15    36366.82   2676.79 o 
  -4   6   5     8304.51     8390.53   1980.28 o 
  -3   6   5      687.19      933.15   1034.20 o 
  -2   6   5    19094.16    19083.07    938.38 o 
  -1   6   5     4759.58     4790.74    595.36 o 
   0   6   5     2122.03     2292.55    536.88 o 
   1   6   5     1421.98     1293.92    552.46 o 
   2   6   5      770.35      724.04    607.79 o 
   3   6   5      693.64      365.35    604.97 o 
   4   6   5    19015.29    17910.75    751.68 o 
   5   6   5      509.51      871.73    614.43 o 
   6   6   5       43.76      204.94    655.87 o 
   7   6   5       21.70      334.91    921.19 o 
  -7   7   5     2568.35     3094.13   1859.63 o 
  -6   7   5    10439.23    12002.08   2737.75 o 
  -5   7   5     3813.34     3563.64   2164.51 o 
  -4   7   5     3942.06     3861.01   1155.29 o 
  -3   7   5     9791.58     9956.23    713.69 o 
  -2   7   5    12718.19    12237.80    701.82 o 
  -1   7   5      590.85      734.46    582.21 o 
   0   7   5    10591.58     9975.00    559.07 o 
   1   7   5     7563.53     7536.20    559.77 o 
   2   7   5    43903.66    43579.65    906.94 o 
   3   7   5     2917.70     2883.30    680.16 o 
   4   7   5    20649.63    20783.98    757.41 o 
   5   7   5      152.04      153.48    630.00 o 
   6   7   5     7400.42     7442.98    699.38 o 
   7   7   5     8307.05     9423.40    949.07 o 
  -7   8   5      578.77     1148.55   2486.91 o 
  -6   8   5     3244.65     4531.57   2514.29 o 
  -5   8   5     2319.41     2688.87   2006.91 o 
  -4   8   5      105.56      639.41   1066.14 o 
  -3   8   5    67542.11    68263.48    942.47 o 
  -2   8   5      206.06      352.04    657.39 o 
  -1   8   5      112.16      266.74    612.46 o 
   0   8   5   253404.98   256108.16   2211.55 o 
   1   8   5     2227.75     2092.30    561.27 o 
   2   8   5     7046.17     7188.45    602.11 o 
   3   8   5      304.88      465.07    646.35 o 
   4   8   5    12444.13    12906.11    742.06 o 
   5   8   5     8101.78     7428.01    827.36 o 
   6   8   5     3033.37     3539.62    788.63 o 
   7   8   5     5024.68     5122.25    920.91 o 
  -6   9   5     6008.57     6634.55   2522.10 o 
  -5   9   5        2.85       14.60   1892.72 o 
  -4   9   5    16511.48    17016.62   1177.83 o 
  -3   9   5     8451.26     7959.01    790.19 o 
  -2   9   5     7959.11     7875.05    675.89 o 
  -1   9   5     8488.00     8821.64    648.01 o 
   0   9   5       15.49      552.69    547.84 o 
   1   9   5     1803.34     1577.02    735.36 o 
   2   9   5      163.09      186.12    648.94 o 
   3   9   5      184.54     1041.20    659.76 o 
   4   9   5      293.92      679.04    733.24 o 
   5   9   5     6671.83     5721.41    935.03 o 
   6   9   5      676.24      957.97    774.27 o 
   7   9   5        2.86      811.89   1054.31 o 
  -6  10   5     2849.51     2625.73   2445.49 o 
  -5  10   5    14856.85    15330.63   1329.67 o 
  -4  10   5     3635.56     4233.16    769.99 o 
  -3  10   5     4175.62     4423.18    739.19 o 
  -2  10   5     8621.24     8323.67    902.26 o 
  -1  10   5     6815.71     6723.67    657.68 o 
   0  10   5        0.81      326.63    586.88 o 
   1  10   5     5872.88     6023.38    724.83 o 
   2  10   5     1398.10     1706.62    808.37 o 
   3  10   5    29896.70    28257.72   1046.20 o 
   4  10   5      694.53      445.46    807.41 o 
   5  10   5    12251.34    10691.81    952.86 o 
   6  10   5        4.07     1423.89    884.13 o 
   7  10   5     9172.23     7603.05   1134.01 o 
  -5  11   5     5773.66     7067.77   1296.26 o 
  -4  11   5     8663.02     9695.30   1235.83 o 
  -3  11   5      178.77      825.48   1091.04 o 
  -2  11   5    20175.72    20376.08    733.16 o 
  -1  11   5     1831.24     2203.51    669.70 o 
   0  11   5      348.36      537.99    628.76 o 
   1  11   5   112047.12   110006.18   3795.82 o 
   2  11   5      281.39      711.97    838.39 o 
   3  11   5      878.08     1864.27    919.97 o 
   4  11   5      263.24      924.57   1124.08 o 
   5  11   5     2504.13     3828.20   1164.05 o 
   6  11   5     5552.84     5785.61    965.08 o 
  -5  12   5     5688.53     5687.11   1955.86 o 
  -4  12   5       30.35      445.62   1233.39 o 
  -3  12   5    13159.99    13732.15   1221.90 o 
  -2  12   5     7210.08     7661.87    987.29 o 
  -1  12   5    23615.93    24796.33    757.59 o 
   0  12   5     3627.13     4872.64    668.66 o 
   1  12   5      718.66     1288.51    632.77 o 
   2  12   5     1848.02     2184.65    995.61 o 
   3  12   5     5024.59     3398.81   1082.55 o 
   4  12   5      171.34      496.33   1094.84 o 
   5  12   5     1421.23     2765.20   1392.33 o 
   6  12   5      915.89     -148.57   1079.94 o 
  -5  13   5     1569.47     1553.14   2156.86 o 
  -4  13   5    14947.76    15279.57   2541.70 o 
  -3  13   5      659.78      567.74   1156.12 o 
  -2  13   5     1559.11     1720.17    793.54 o 
  -1  13   5     3584.14     3161.75    764.72 o 
   0  13   5     4863.82     5504.48    922.90 o 
   1  13   5        3.95      756.54    936.53 o 
   2  13   5     1571.75     2269.44    981.92 o 
   3  13   5        3.06      710.38   1104.49 o 
   4  13   5    17954.89    18607.68   1264.36 o 
   5  13   5       56.83      -68.12   1372.13 o 
   6  13   5     6506.53     6564.73   1633.87 o 
  -7  14   5    12704.74    11781.21   2033.60 o 
  -5  14   5     2614.15     2333.08   2474.33 o 
  -4  14   5     6569.11     6845.04   1427.18 o 
  -3  14   5    12535.95    12127.78   2108.54 o 
  -2  14   5       45.11     -330.87   1839.23 o 
  -1  14   5     5681.47     6719.27   1132.23 o 
   0  14   5     3434.01     3456.76    977.73 o 
   1  14   5      148.42      214.18   1064.79 o 
   2  14   5    32771.39    32376.21   1366.48 o 
   3  14   5      479.09     -204.39   1216.64 o 
   4  14   5       56.21     -316.27   1459.71 o 
   5  14   5       14.06      291.94   1445.09 o 
  -6  15   5     1407.86     2578.26   1570.20 o 
  -5  15   5     6518.90     6882.89   2839.01 o 
  -4  15   5     3120.98     3191.01   3512.55 o 
  -3  15   5       23.49     1216.99   1205.92 o 
  -2  15   5     6382.43     6769.45   1120.09 o 
  -1  15   5     8750.34    10371.25   1174.82 o 
   0  15   5    28669.30    31927.93   1230.73 o 
   1  15   5      178.46     1221.41   1199.92 o 
   2  15   5     1279.80     1796.35   1402.03 o 
   3  15   5      642.46     1367.58   1494.12 o 
   4  15   5     3287.61     3234.80   1461.51 o 
   5  15   5       51.88     2817.23   1654.33 o 
  -6  16   5      242.54      467.48   1740.46 o 
  -5  16   5       14.36      787.18   1425.32 o 
  -4  16   5      567.74     1856.06   1527.20 o 
  -3  16   5    11392.55    10417.90   1305.72 o 
  -2  16   5      432.03      972.27   1234.49 o 
  -1  16   5       90.71     1348.25   1233.74 o 
   0  16   5        1.52     1179.87   1273.20 o 
   1  16   5     5368.45     6862.82   1356.10 o 
   2  16   5      326.33     1396.61   1440.40 o 
   3  16   5     1837.09     1986.56   1465.58 o 
   4  16   5      749.56      710.57   1649.90 o 
  -5  17   5       48.11      706.99   1353.51 o 
  -4  17   5     6199.49     6157.03   1493.03 o 
  -3  17   5     4651.15     5699.81   1388.85 o 
  -2  17   5     8384.64     9623.77   1349.31 o 
  -1  17   5       16.07      300.28   1344.42 o 
   0  17   5     2181.47     3781.23   1372.09 o 
   1  17   5     2325.33     2566.34   1468.52 o 
   2  17   5       12.83     1031.51   1522.94 o 
   3  17   5     7334.41     7489.20   1688.12 o 
  -4  18   5     8534.44     8370.52   1746.22 o 
  -3  18   5     1011.39      984.49   1520.84 o 
  -2  18   5       70.13      288.84   1507.14 o 
  -1  18   5     5070.29     4636.94   1468.62 o 
   0  18   5     8051.79     8105.74   1553.38 o 
   1  18   5    15836.70    18909.07   1670.68 o 
   2  18   5        8.29     -627.66   1756.48 o 
  -3  19   5      156.24     1610.72   1620.92 o 
  -2  19   5     6051.07     5602.48   1648.04 o 
  -1  19   5     2249.64     1594.87   1626.93 o 
   0  19   5       45.80     2021.03   1673.67 o 
   1  19   5     1415.77     2943.68   1843.03 o 
  -1  20   5     4517.46     4776.19   2402.72 o 
  -2 -20   6    11446.92     5389.10   1478.62 o 
  -1 -20   6       96.60     1838.06   1255.47 o 
   0 -20   6     1361.07     -642.84   1161.11 o 
   1 -20   6     3598.78     3801.82   1117.57 o 
   2 -20   6    12618.60     6168.50   1171.92 o 
  -3 -19   6      426.03     1621.55   1300.66 o 
  -2 -19   6      620.02     -462.64   1275.11 o 
  -1 -19   6      195.06     1081.33   1148.45 o 
   0 -19   6     2108.04     1491.77   1064.31 o 
   1 -19   6      167.38      141.02   1006.38 o 
   2 -19   6     2048.92     3609.85   1180.12 o 
   3 -19   6      925.21     1892.43   1260.49 o 
  -4 -18   6      928.89     1892.43   1430.65 o 
  -3 -18   6      542.90     1536.17   1205.96 o 
  -2 -18   6     1126.20     1632.18   1118.39 o 
  -1 -18   6    11766.41    10363.56   1197.01 o 
   0 -18   6     1358.84     1319.61    953.04 o 
   1 -18   6     7247.48     5195.04   1090.08 o 
   2 -18   6     3078.55     2827.91   1022.77 o 
   3 -18   6    11348.42     9614.35   1192.18 o 
   4 -18   6     2917.09     3747.21   1398.56 o 
  -5 -17   6      215.43     1436.70   1456.89 o 
  -4 -17   6     1752.63     1486.10   1317.85 o 
  -3 -17   6    14132.01    13415.67   1192.64 o 
  -2 -17   6     2181.60     2044.46   1062.21 o 
  -1 -17   6    11168.12    11171.13    988.00 o 
   0 -17   6      475.39      751.82    876.30 o 
   1 -17   6      656.49     1408.90    949.81 o 
   2 -17   6     5719.63     4970.66   1023.43 o 
   3 -17   6    20089.62    18920.59   1076.73 o 
   4 -17   6     5203.75     5572.54   1329.90 o 
   5 -17   6      225.44      412.61   1605.25 o 
  -5 -16   6     9769.89    10270.38   1657.92 o 
  -4 -16   6     1421.43     2243.76   1247.27 o 
  -3 -16   6      199.33    -1091.48   1091.48 o 
  -2 -16   6      707.87      344.01    999.72 o 
  -1 -16   6      503.52      631.78    946.26 o 
   0 -16   6        1.19     -162.89    945.92 o 
   1 -16   6     3741.40     2392.48    893.98 o 
   2 -16   6     3089.29     2865.17    931.62 o 
   3 -16   6     4373.96     4186.64   1122.43 o 
   4 -16   6      126.47      137.02   1284.31 o 
   5 -16   6     3340.74     3721.42   1543.66 o 
  -6 -15   6        6.44      408.71   2179.79 o 
  -5 -15   6     1814.85     1271.22   1345.35 o 
  -4 -15   6      169.20      735.62   1186.09 o 
  -3 -15   6      341.62      345.77    964.82 o 
  -2 -15   6      577.03      742.11   1297.00 o 
  -1 -15   6     1954.50     2096.69    826.75 o 
   0 -15   6    11770.53    11319.90    869.81 o 
   1 -15   6     2970.53     3010.89    816.47 o 
   2 -15   6     8251.48     7074.16    904.76 o 
   3 -15   6     5844.47     4789.19    981.36 o 
   4 -15   6    15922.99    15582.21   1220.46 o 
   5 -15   6     2604.53     2756.46   1477.97 o 
   6 -15   6     2153.49     1898.33   1750.99 o 
  -6 -14   6       72.32     -141.11   1960.89 o 
  -5 -14   6    12761.58    14412.35   1179.74 o 
  -4 -14   6     1292.43     2129.95   1009.79 o 
  -3 -14   6      587.04      742.27    941.60 o 
  -2 -14   6    50918.12    50980.29   1049.15 o 
  -1 -14   6     2722.14     3751.29    835.22 o 
   0 -14   6     6703.46     7976.39    893.65 o 
   1 -14   6     1040.88      986.05   1341.12 o 
   2 -14   6       55.00      324.78    851.54 o 
   3 -14   6     7186.68     6201.90   1031.67 o 
   4 -14   6    16568.63    16480.77   1258.99 o 
   5 -14   6      888.57     1708.42   2000.46 o 
   6 -14   6      137.40     1488.95   2676.21 o 
  -7 -13   6        0.10      647.12   2165.19 o 
  -6 -13   6     1909.99     1752.90   1806.46 o 
  -5 -13   6     2012.07     3162.31   1128.63 o 
  -4 -13   6    16885.32    16814.84    983.48 o 
  -3 -13   6     4504.47     3919.39    910.30 o 
  -2 -13   6       30.61     1084.36    839.41 o 
  -1 -13   6     2507.79     2303.63    807.18 o 
   0 -13   6      959.53     1161.43    855.89 o 
   1 -13   6      573.91      539.03    831.23 o 
   2 -13   6     4874.84     5869.98    883.22 o 
   3 -13   6     9050.36     8553.03   1022.47 o 
   4 -13   6     6096.51     5873.43   1819.59 o 
   5 -13   6       50.76     1196.96   2092.25 o 
   6 -13   6     2848.35     3633.70   2284.46 o 
  -7 -12   6     2200.24     2970.45   1972.19 o 
  -6 -12   6     2333.16     3496.70   1689.91 o 
  -5 -12   6      657.53     1151.13   1038.89 o 
  -4 -12   6      405.27     1188.98    904.87 o 
  -3 -12   6       26.34      529.19   1026.65 o 
  -2 -12   6     1715.38     1413.30    804.04 o 
  -1 -12   6      536.91     1226.60    722.50 o 
   0 -12   6     7732.68     7123.80    843.71 o 
   1 -12   6     3670.04     3687.57    829.63 o 
   2 -12   6     5500.78     5521.29   1044.08 o 
   3 -12   6    16234.83    16494.54    943.58 o 
   4 -12   6     6221.11     5586.40   1512.48 o 
   5 -12   6    13471.88    14032.04   1182.26 o 
   6 -12   6     2011.10     2639.22   1762.73 o 
  -7 -11   6     3400.50     2241.07   1807.47 o 
  -6 -11   6     1242.42     2648.21   1557.77 o 
  -5 -11   6      713.23     1434.87    948.03 o 
  -4 -11   6    28517.24    30023.29    871.41 o 
  -3 -11   6     2208.38     3297.63   1115.45 o 
  -2 -11   6      461.72     1596.94    825.28 o 
  -1 -11   6   142164.06   144702.33   1654.09 o 
   0 -11   6     1320.68     1582.49    781.57 o 
   1 -11   6     4148.97     3702.98    929.00 o 
   2 -11   6     1977.27     2974.88    822.59 o 
   3 -11   6     2648.71     2957.03    951.11 o 
   4 -11   6     9224.12     9919.65   1011.78 o 
   5 -11   6    11144.83     9878.25   1124.22 o 
   6 -11   6      189.63     2019.37   1805.27 o 
  -8 -10   6     7106.28     9200.49   2180.60 o 
  -7 -10   6     6091.70     8037.40   1706.97 o 
  -6 -10   6      701.96     1304.36   1455.23 o 
  -5 -10   6     2138.90     2650.22    891.62 o 
  -4 -10   6     6887.58     7703.46   1039.82 o 
  -3 -10   6    17234.67    18800.22    853.90 o 
  -2 -10   6     9295.50     9512.52    795.36 o 
  -1 -10   6       56.37      237.29    706.47 o 
   0 -10   6    11807.45    12861.81    864.84 o 
   1 -10   6     8641.64     8998.60   1151.63 o 
   2 -10   6     2352.44     3398.70    828.25 o 
   3 -10   6     3138.33     3041.12    831.57 o 
   4 -10   6    17770.38    17733.57   1036.21 o 
   5 -10   6     6139.56     7020.19    958.55 o 
   6 -10   6      693.30     1557.43   1625.56 o 
  -8  -9   6     1667.50     2775.11   2001.00 o 
  -7  -9   6        0.38      -34.06   1571.59 o 
  -6  -9   6     1083.00     1455.48   1338.65 o 
  -5  -9   6    10991.47    10743.76   1163.87 o 
  -4  -9   6     3202.98     3172.62    984.44 o 
  -3  -9   6       22.38      816.41    909.88 o 
  -2  -9   6        4.74      113.51    737.50 o 
  -1  -9   6     8659.19     9076.88    821.98 o 
   0  -9   6       31.94      275.82    936.19 o 
   1  -9   6    11241.39    10616.34    883.76 o 
   2  -9   6      352.37      729.34    827.99 o 
   3  -9   6     3823.74     4136.61    904.98 o 
   4  -9   6    31915.04    31550.70    997.39 o 
   5  -9   6     9012.48     8852.45    990.75 o 
   6  -9   6     7232.41     8120.52   1449.39 o 
  -8  -8   6    17296.94    16188.24   1378.01 o 
  -7  -8   6     1875.44     1679.89   1655.55 o 
  -6  -8   6     2351.25     2591.14   1295.57 o 
  -5  -8   6     1523.16     1377.96   1071.21 o 
  -4  -8   6     2058.33     1887.65    703.83 o 
  -3  -8   6    35481.96    36253.08   1527.02 o 
  -2  -8   6     4834.26     5049.22    816.78 o 
  -1  -8   6       54.24      306.53    732.55 o 
   0  -8   6   333008.16   351259.88  14554.14 o 
   1  -8   6       14.99      262.44    878.27 o 
   2  -8   6     1583.25     1790.40    792.07 o 
   3  -8   6     3449.85     3923.05    785.01 o 
   4  -8   6     4250.62     4971.18    835.47 o 
   5  -8   6     7825.73     8780.75    821.75 o 
   6  -8   6    11636.82    11969.12   1515.70 o 
  -8  -7   6     2376.30     2960.91   1253.25 o 
  -7  -7   6    16465.59    16874.43   1621.32 o 
  -4  -7   6     2625.85     3275.15    746.81 o 
  -3  -7   6    12709.03    13116.10    789.15 o 
  -2  -7   6    19965.83    21059.08    861.42 o 
  -1  -7   6    13986.28    14903.87    836.88 o 
   0  -7   6      959.06      700.65    859.57 o 
   1  -7   6    31058.71    32946.80   1594.26 o 
   2  -7   6    33616.67    34674.96   1051.70 o 
   3  -7   6     2787.06     2793.41    693.88 o 
   4  -7   6      951.95     1180.02    768.03 o 
   5  -7   6    14419.54    13375.29    840.63 o 
   6  -7   6     7803.40     7615.58   1269.26 o 
  -8  -6   6     8675.86     7344.54   1267.58 o 
  -7  -6   6      210.80      754.23   1489.00 o 
  -6  -6   6      309.79     2034.10   1163.04 o 
  -4  -6   6    16975.88    16187.03    845.03 o 
  -3  -6   6     2044.97     2679.51    730.46 o 
  -2  -6   6      200.86      269.78    805.98 o 
  -1  -6   6      615.50      543.68    850.45 o 
   0  -6   6    16930.49    17684.26    905.31 o 
   1  -6   6      432.33      726.25    732.86 o 
   2  -6   6     8201.91     7987.84    728.07 o 
   3  -6   6     3962.12     4231.14    700.69 o 
   4  -6   6     2515.17     2609.88    703.11 o 
   5  -6   6    53054.47    51347.09   1815.53 o 
  -9  -5   6       40.43      326.00   2520.41 o 
  -8  -5   6      185.47      121.64   1069.42 o 
  -7  -5   6    31668.38    32377.08   1253.53 o 
  -6  -5   6      508.29      695.94   1615.76 o 
  -5  -5   6     1070.64      759.46   1450.76 o 
  -4  -5   6      188.10      610.66    667.45 o 
  -3  -5   6     1606.29     1169.62    628.23 o 
  -2  -5   6    18549.80    18229.22    832.70 o 
  -1  -5   6     3063.50     3781.90    886.57 o 
   0  -5   6     4897.91     5101.31    792.68 o 
   1  -5   6   373867.59   409870.19  12525.67 o 
   2  -5   6     1583.89     1079.34    676.79 o 
   3  -5   6     2860.06     2131.14    663.46 o 
   4  -5   6      577.93      970.10    631.88 o 
   5  -5   6     4973.92     5950.39   1073.02 o 
   7  -5   6     6187.12     7838.42   1346.24 o 
  -9  -4   6     8615.67     8649.62   1415.88 o 
  -8  -4   6     1744.33     2096.02   1037.81 o 
  -7  -4   6     3124.45     3565.52    805.86 o 
  -6  -4   6    30990.70    30814.64   1520.49 o 
  -5  -4   6     2409.53     2649.72    840.35 o 
  -4  -4   6    10955.91    10817.91    658.63 o 
  -3  -4   6      239.60      429.61    620.46 o 
  -2  -4   6     7167.37     7091.14    711.05 o 
  -1  -4   6      144.64      -19.01    864.90 o 
   0  -4   6    14149.48    14683.35    800.39 o 
   1  -4   6     1242.48     1627.26    759.43 o 
   2  -4   6    30650.99    31043.21    709.24 o 
   3  -4   6    40240.38    40061.08    789.03 o 
   4  -4   6     3512.11     3336.33    609.44 o 
   5  -4   6      473.00     1567.09   1012.28 o 
   6  -4   6     5030.95     4852.02   1087.44 o 
   8  -4   6      453.25     1062.93   1217.21 o 
  -9  -3   6      225.21     1327.22   1392.07 o 
  -8  -3   6     2101.69     2865.94    957.93 o 
  -7  -3   6    16023.18    17144.61    840.24 o 
  -6  -3   6      328.96      301.71   1153.33 o 
  -5  -3   6      917.48      496.54   1036.89 o 
  -4  -3   6     6128.90     5267.55    832.42 o 
  -3  -3   6    18409.57    18450.93    692.50 o 
  -2  -3   6       16.03      188.90    607.36 o 
  -1  -3   6     1722.18     2036.33    674.39 o 
   0  -3   6      999.48      922.97    816.23 o 
   1  -3   6    34516.52    35549.50    838.23 o 
   2  -3   6      900.65      977.12    559.29 o 
   3  -3   6     3256.05     3779.10    646.33 o 
   4  -3   6    18749.36    18598.20    993.35 o 
   5  -3   6      483.03     1299.43    841.95 o 
   8  -3   6      418.82     1472.74   1012.16 o 
  -9  -2   6      149.38       77.19   1336.18 o 
  -8  -2   6      201.75      985.28    948.18 o 
  -7  -2   6     4126.51     4859.73   1355.07 o 
  -6  -2   6    39558.14    39221.31    943.19 o 
  -5  -2   6     1314.75     1234.72    761.64 o 
  -4  -2   6     1661.76     2195.24    798.34 o 
  -3  -2   6     1113.03     1243.93    626.73 o 
  -2  -2   6     1666.07     1650.18    596.11 o 
  -1  -2   6    18338.98    17695.19    740.93 o 
   0  -2   6     2911.60     3117.52    681.96 o 
   1  -2   6     9071.09     8766.36    645.03 o 
   2  -2   6   278875.47   289674.81   1403.20 o 
   3  -2   6     2692.19     2677.52    588.41 o 
   4  -2   6     4105.34     4018.74    780.34 o 
   5  -2   6        8.59     1153.15    943.93 o 
   8  -2   6     6082.18     5109.87   1039.01 o 
  -9  -1   6     1991.01     2527.55   1338.66 o 
  -8  -1   6    24349.01    24600.57   1065.52 o 
  -7  -1   6     2318.59     2079.72   1368.62 o 
  -6  -1   6     1541.10     1572.42    875.13 o 
  -5  -1   6    72208.88    69649.86   1033.46 o 
  -4  -1   6     3524.70     3354.08    802.67 o 
  -3  -1   6     4176.69     3939.84    682.66 o 
  -2  -1   6        5.94      264.89    710.15 o 
  -1  -1   6        4.98      292.66    601.67 o 
   0  -1   6    13075.59    13063.14    628.87 o 
   1  -1   6    10356.29     9653.89    610.94 o 
   2  -1   6     2288.58     2258.50    476.51 o 
   3  -1   6    43313.71    43440.64   1061.73 o 
   4  -1   6    39586.41    38418.09    950.38 o 
   5  -1   6      944.33      803.20    842.15 o 
   7  -1   6     1268.79     2050.24    751.57 o 
   8  -1   6     3372.55     3806.99    989.01 o 
  -9   0   6    10306.49     9668.10   1351.35 o 
  -8   0   6     1664.02     2091.38   1349.76 o 
  -7   0   6     7442.37     8166.82   1537.69 o 
  -6   0   6    22149.95    22070.72   1044.78 o 
  -5   0   6     4230.28     4336.74    922.71 o 
  -4   0   6     1538.53     1694.34    740.27 o 
  -3   0   6    24548.89    23948.78   1801.28 o 
  -2   0   6    10705.10    10060.40    803.85 o 
  -1   0   6      677.37     1109.46    582.76 o 
   0   0   6      924.22      913.04    545.68 o 
   1   0   6      158.08      304.05    533.70 o 
   2   0   6    10684.11    11122.70    639.60 o 
   3   0   6     1183.96     1464.74    631.09 o 
   4   0   6      319.11     1258.80    632.27 o 
   5   0   6    15009.75    14752.50    727.44 o 
   6   0   6      413.30      547.87    612.46 o 
   7   0   6    26629.97    27624.81    860.52 o 
   8   0   6     3754.72     4533.31    935.67 o 
  -9   1   6     2442.03     1976.30   1422.18 o 
  -8   1   6      240.10     1214.78   1476.97 o 
  -7   1   6      245.77      639.97   1161.49 o 
  -6   1   6    10551.45    10541.25   1114.85 o 
  -5   1   6    40626.06    41178.63   1188.87 o 
  -4   1   6    15461.16    14606.83    715.83 o 
  -3   1   6      467.39      292.05    851.80 o 
  -2   1   6     3147.49     3406.66    912.67 o 
  -1   1   6     3222.89     3486.51    663.37 o 
   0   1   6    10663.82    10399.50    665.27 o 
   1   1   6     2570.76     2558.64    704.88 o 
   2   1   6    14517.58    14580.98    733.45 o 
   3   1   6   177623.91   178188.95   1215.91 o 
   4   1   6     4127.87     4213.65    679.27 o 
   5   1   6     6674.87     6854.44    825.00 o 
   6   1   6      191.13      825.18    678.85 o 
   7   1   6      898.03     1672.77    801.67 o 
   8   1   6     9681.98     9593.50   1038.38 o 
  -9   2   6     3440.51     3952.00   1437.03 o 
  -8   2   6     2396.78     2620.21   2547.16 o 
  -7   2   6    40969.28    43379.23   2228.64 o 
  -6   2   6      958.26     1282.48   1167.40 o 
  -5   2   6      429.24      793.13   1140.52 o 
  -4   2   6   140730.70   142158.08   2710.44 o 
  -3   2   6      426.88      491.59    934.51 o 
  -2   2   6      606.73     1119.73    876.31 o 
  -1   2   6     1065.39     1527.32    588.66 o 
   0   2   6     1903.48     1938.78    570.82 o 
   1   2   6    18091.86    18572.51    633.94 o 
   2   2   6      459.46      677.95    589.71 o 
   3   2   6        1.99      204.36    683.89 o 
   4   2   6    36754.36    37442.70   1345.38 o 
   5   2   6    31864.29    32037.34    641.02 o 
   6   2   6      256.27     1091.45    643.91 o 
   7   2   6        8.16      325.49    821.75 o 
   8   2   6        8.77      409.04   1020.79 o 
  -9   3   6     4057.26     3079.31   1681.61 o 
  -8   3   6    18205.90    21034.96   3249.34 o 
  -7   3   6     3098.25     3405.65   2504.30 o 
  -6   3   6    12093.12    12582.35   1396.49 o 
  -5   3   6    17966.14    17895.26   1532.44 o 
  -3   3   6      335.37      627.82    890.63 o 
  -2   3   6    52737.52    50232.02   1221.45 o 
  -1   3   6      574.62      774.02    507.74 o 
   0   3   6      232.71      322.09    521.20 o 
   1   3   6     3836.89     4431.82    757.25 o 
   2   3   6     8977.88     8088.73    622.35 o 
   3   3   6      737.00      767.79    502.17 o 
   4   3   6      176.73     -203.15    514.61 o 
   5   3   6     1497.32     1988.25    723.93 o 
   6   3   6    10738.94    11455.05    699.09 o 
   7   3   6     1645.89     1992.05    783.75 o 
   8   3   6    14945.85    12971.64    993.54 o 
  -9   4   6      703.58      671.63   1795.88 o 
  -8   4   6      381.76     1382.04   4209.38 o 
  -7   4   6       94.71      297.17   1879.50 o 
  -6   4   6      202.95      530.80   1574.85 o 
  -3   4   6    27934.43    26778.36    962.93 o 
  -2   4   6      464.53      955.43    856.33 o 
  -1   4   6     6543.41     6643.13    581.79 o 
   0   4   6      866.31     1065.19    513.53 o 
   1   4   6    10859.86    10618.75    567.88 o 
   2   4   6    17776.72    17631.22    675.43 o 
   3   4   6     2316.39     2501.03    501.68 o 
   4   4   6    76665.96    76461.90    973.73 o 
   5   4   6     3713.00     2866.60    740.11 o 
   6   4   6     9278.63     9974.66    671.85 o 
   7   4   6      727.40     1545.84    818.81 o 
   8   4   6      279.26     1221.99   1004.74 o 
  -9   5   6     1412.20      443.00   1893.71 o 
  -3   5   6   169268.70   166727.97   1561.94 o 
  -2   5   6      288.21      423.01    746.52 o 
  -1   5   6     3649.49     3521.54    772.65 o 
   0   5   6     2219.53     2323.56    550.27 o 
   1   5   6     7859.71     7485.01    568.84 o 
   2   5   6    28096.19    28344.63    707.68 o 
   3   5   6      440.64      600.47    598.18 o 
   4   5   6     1258.55     1365.88    537.56 o 
   5   5   6    15182.78    14215.02    804.03 o 
   6   5   6    13773.07    13603.72    748.71 o 
   7   5   6      746.20     1967.64    845.60 o 
  -9   6   6      690.90     -360.15   1956.47 o 
  -4   6   6    12026.73    11043.39    935.80 o 
  -3   6   6     5290.85     5800.62    793.07 o 
  -2   6   6     1096.09     1362.35    800.01 o 
  -1   6   6    29524.94    27861.35    804.45 o 
   0   6   6        8.16      243.66    510.05 o 
   1   6   6      776.80     1130.63    515.42 o 
   2   6   6     8444.78     7838.69    629.30 o 
   3   6   6    11746.05    11373.47    665.40 o 
   4   6   6      551.87      906.14    536.83 o 
   5   6   6        0.97      798.75    610.28 o 
   6   6   6     3795.30     4013.83    771.67 o 
   7   6   6     4702.43     5176.08    880.58 o 
  -9   7   6      904.82     1796.00   1844.67 o 
  -4   7   6    19237.96    18961.13    982.98 o 
  -3   7   6     5378.86     5936.99    721.87 o 
  -2   7   6    17181.98    17205.99    707.91 o 
  -1   7   6      547.09     1061.66    584.73 o 
   0   7   6     9646.03    10230.98    544.13 o 
   1   7   6     1362.41     1314.75    547.72 o 
   2   7   6     9566.32     9498.91    626.09 o 
   3   7   6     4402.75     4411.93    652.97 o 
   4   7   6      147.78        9.87    711.97 o 
   5   7   6    30124.53    30840.54    671.27 o 
   6   7   6     1059.62      842.95    779.55 o 
   7   7   6     6746.92     6972.96    889.50 o 
  -4   8   6        9.59      561.43    781.00 o 
  -3   8   6     1867.93     1938.49    709.28 o 
  -2   8   6   193039.06   192093.03   1208.70 o 
  -1   8   6     2008.09     2107.37    620.42 o 
   0   8   6    13001.69    12230.93    739.65 o 
   1   8   6        6.30     -295.34    543.73 o 
   2   8   6    17623.93    17160.93    658.76 o 
   3   8   6    15002.25    14530.49    694.81 o 
   4   8   6     2043.74     2027.11    730.66 o 
   5   8   6     5149.95     4528.55    680.35 o 
   6   8   6     6278.08     6690.30    789.51 o 
   7   8   6     4282.19     4752.50    949.43 o 
  -5   9   6    10091.67     9899.36   2385.62 o 
  -4   9   6      999.04     1676.76   1197.53 o 
  -3   9   6     9799.37     9861.99    756.84 o 
  -2   9   6     3609.29     4007.17    684.66 o 
  -1   9   6       41.20      369.38    593.12 o 
   0   9   6    14698.23    13427.82    773.21 o 
   1   9   6     1227.24     1011.96    720.29 o 
   2   9   6       13.01      503.88    599.20 o 
   3   9   6    11430.13    11478.43    753.66 o 
   4   9   6     4623.74     4966.36    760.26 o 
   5   9   6     1095.25     2568.01    704.83 o 
   6   9   6       50.66     1172.05    820.75 o 
   7   9   6     3847.03     3108.66   1564.08 o 
  -5  10   6      232.99      248.17   2141.09 o 
  -4  10   6     5089.95     4910.94    802.85 o 
  -3  10   6    11698.97    11781.00    769.37 o 
  -2  10   6      105.02      364.29    946.92 o 
  -1  10   6    11928.89    12102.14    633.58 o 
   0  10   6      620.89      460.12    822.94 o 
   1  10   6    11221.90    10988.35    792.55 o 
   2  10   6     2152.44     2669.92    801.03 o 
   3  10   6     7542.28     6736.14    771.67 o 
   4  10   6     2131.48     2053.51    857.72 o 
   5  10   6     3219.79     4350.00    948.83 o 
   6  10   6    10048.60    10895.94   1004.16 o 
  -5  11   6     1745.92     2527.18   2166.85 o 
  -4  11   6    46453.91    47624.74   1436.99 o 
  -3  11   6       10.57      442.90   1151.99 o 
  -2  11   6     1154.22     1456.74    717.32 o 
  -1  11   6   121441.95   122806.60   1929.46 o 
   0  11   6     1227.37     1227.23    611.25 o 
   1  11   6     9655.96    10395.74    838.54 o 
   2  11   6     1001.80     1177.82    877.75 o 
   3  11   6    15631.25    16790.94   1122.01 o 
   4  11   6    11884.90    11823.71   1090.44 o 
   5  11   6     3798.83     5350.46   1213.35 o 
   6  11   6     5039.91     3580.21   1082.21 o 
  -5  12   6    15490.45    15520.25   2243.07 o 
  -4  12   6     8505.90     9029.08   1364.48 o 
  -3  12   6     1596.31     2284.74   1252.49 o 
  -2  12   6     5033.82     5968.80    952.13 o 
  -1  12   6       26.96      130.18    696.42 o 
   0  12   6       11.67      188.24    644.96 o 
   1  12   6     5227.49     5410.26    995.05 o 
   2  12   6     1325.95     1409.13    921.73 o 
   3  12   6      325.29      481.76    992.72 o 
   4  12   6     4712.37     5445.31   1135.86 o 
   5  12   6     3031.33     2718.18   1456.52 o 
   6  12   6      431.40     2588.56   1147.37 o 
  -5  13   6     1516.98     1830.61   2409.97 o 
  -4  13   6        7.61      486.56   2549.58 o 
  -3  13   6     2550.04     2635.44   1186.05 o 
  -2  13   6     8485.58     8982.02    812.84 o 
  -1  13   6     1500.25     2937.36   1025.02 o 
   0  13   6     6769.74     6879.82    725.06 o 
   1  13   6      351.48     1311.13   1017.45 o 
   2  13   6    12949.72    12873.49   1257.50 o 
   3  13   6     2926.01     3502.62   1290.95 o 
   4  13   6     8105.85     7468.25   1249.59 o 
   5  13   6     1090.65     1757.20   1397.00 o 
  -5  14   6     6893.51     5845.04   2629.78 o 
  -4  14   6      491.45     2350.56   2856.69 o 
  -3  14   6    27813.16    24283.53   2417.52 o 
  -2  14   6        9.99      229.53   1022.16 o 
  -1  14   6      541.27     1388.43    785.31 o 
   0  14   6    52327.13    53177.61   1913.71 o 
   1  14   6      126.80      148.98   1123.47 o 
   2  14   6     4381.71     4196.96   1179.63 o 
   3  14   6     1767.10     2960.38   1241.61 o 
   4  14   6     5077.31     5762.40   1482.04 o 
   5  14   6     8999.53     4671.92   1576.83 o 
  -5  15   6      369.98     1294.43   2739.72 o 
  -4  15   6     6635.21     5917.74   3395.51 o 
  -3  15   6     5349.92     6666.73   1181.25 o 
  -2  15   6     6877.98     7538.03   1150.39 o 
  -1  15   6     2548.46     2524.61   1174.74 o 
   0  15   6     2160.65     2872.79   1187.06 o 
   1  15   6      486.93      509.67   1120.19 o 
   2  15   6        0.41     2763.66   1445.08 o 
   3  15   6      271.57     -141.12   1537.69 o 
   4  15   6     1910.22     2015.81   1494.81 o 
  -6  16   6     2694.45     1982.26   1894.60 o 
  -5  16   6     3705.63     2955.50   1486.82 o 
  -4  16   6      659.88     1064.79   1523.10 o 
  -3  16   6       59.46      480.49   1289.24 o 
  -2  16   6      807.67     1454.26    940.95 o 
  -1  16   6     2887.20     3020.52   1249.50 o 
   0  16   6     1030.59      939.80   1283.44 o 
   1  16   6     3039.65     3657.59   1370.55 o 
   2  16   6       27.50      622.80   1605.66 o 
   3  16   6     9648.14     7012.59   1557.81 o 
   4  16   6     2880.05     3326.73   1738.86 o 
  -5  17   6     2788.84     2017.56   1441.81 o 
  -4  17   6    10967.04    10707.56   1563.86 o 
  -3  17   6       50.61     1646.67   1475.40 o 
  -2  17   6     6823.86     8712.21   1395.06 o 
  -1  17   6       50.70       89.17   1395.54 o 
   0  17   6       34.74     1014.67   1449.21 o 
   1  17   6    18476.35    18185.63   1525.68 o 
   2  17   6      160.23      209.23   1615.47 o 
   3  17   6      662.72     2856.81   1727.71 o 
  -4  18   6     1206.34     2002.88   1846.71 o 
  -3  18   6     4000.50     3479.83   1596.56 o 
  -2  18   6     4807.79     6591.90   1577.66 o 
  -1  18   6     8746.26     8979.95   1604.91 o 
   0  18   6      724.97      987.92   1597.37 o 
   1  18   6     2437.16     2020.06   1691.29 o 
   2  18   6      230.84      846.69   1868.55 o 
  -3  19   6       15.00       72.17   1719.04 o 
  -2  19   6        3.17      693.69   1616.73 o 
  -1  19   6        7.55      154.73   1639.14 o 
   0  19   6     1822.39     2394.74   1759.21 o 
   1  19   6      190.39     2403.77   2296.72 o 
  -1 -20   7       45.11      260.89   1233.40 o 
   0 -20   7    13963.61    12395.52   1978.33 o 
   1 -20   7     6848.41     4601.71   1163.45 o 
   2 -20   7       12.82      492.81   1305.10 o 
  -3 -19   7     2194.58     2426.22   1344.60 o 
  -2 -19   7      377.81    -1029.11   1223.18 o 
  -1 -19   7        0.36     -252.26   1109.36 o 
   0 -19   7     4543.18     4081.69   1029.50 o 
   1 -19   7     5814.54     5391.44    980.03 o 
   2 -19   7     2301.41     1590.01   1248.17 o 
   3 -19   7     4578.68     4583.30   1221.28 o 
  -4 -18   7     1699.06     2551.91   1403.58 o 
  -3 -18   7     4088.81     4013.52   1392.10 o 
  -2 -18   7      404.94     -314.45   1107.76 o 
  -1 -18   7     7199.91     6575.71   1081.43 o 
   0 -18   7     6232.48     5363.24    912.31 o 
   1 -18   7     5481.80     4101.04   1011.91 o 
   2 -18   7     8884.38     9122.97   1115.66 o 
   3 -18   7       74.36      421.70   1186.55 o 
   4 -18   7     2765.83     2365.08   1362.08 o 
  -5 -17   7     4285.84     4761.17   2037.02 o 
  -4 -17   7     2434.25     3252.79   1297.15 o 
  -3 -17   7    16672.46    17338.53   1190.94 o 
  -2 -17   7        3.87     1185.76   1049.28 o 
  -1 -17   7     4142.86     2851.94   1051.25 o 
   0 -17   7      389.86     1283.59    888.41 o 
   1 -17   7    19212.85    19254.28   1169.44 o 
   2 -17   7     8434.29     8729.31   1050.26 o 
   3 -17   7      250.32     1439.22   1177.64 o 
   4 -17   7     6700.60     5373.35   1291.73 o 
   5 -17   7       28.71     1928.16   1630.78 o 
  -5 -16   7      309.93      980.94   1392.97 o 
  -4 -16   7     1356.48     1372.63   1196.94 o 
  -3 -16   7     2112.68     3681.50   1070.90 o 
  -2 -16   7     2080.46     2967.27    996.77 o 
  -1 -16   7     1636.89     1541.44    990.62 o 
   0 -16   7      694.97     1082.07    940.75 o 
   1 -16   7     5250.96     4016.99    936.48 o 
   2 -16   7     7262.13     5768.08    933.20 o 
   3 -16   7     2359.64     3374.39   1061.53 o 
   4 -16   7     2837.66     3429.60   1159.22 o 
   5 -16   7     1603.69     1037.32   1435.01 o 
  -6 -15   7      794.21     -116.81   2204.76 o 
  -5 -15   7     6427.53     7740.03   1422.75 o 
  -4 -15   7        7.49      941.81   1150.71 o 
  -3 -15   7     3221.13     3997.09   1029.11 o 
  -2 -15   7     8584.18     7235.51    937.48 o 
  -1 -15   7      141.28      708.15    866.15 o 
   0 -15   7     8750.42     8761.56    890.89 o 
   1 -15   7     6453.71     5845.42    855.63 o 
   2 -15   7    15668.65    14588.11    964.42 o 
   3 -15   7     9230.60    10257.25   1056.20 o 
   4 -15   7     2603.49     2895.29   1192.44 o 
   5 -15   7     5824.07     7105.25   1410.01 o 
   6 -15   7      228.59      -93.05   1833.69 o 
  -6 -14   7      262.83     1707.99   1985.36 o 
  -5 -14   7      324.16     1410.84   1213.46 o 
  -4 -14   7    19846.83    18297.00   1124.97 o 
  -3 -14   7     3659.25     4557.74    991.25 o 
  -2 -14   7    23241.14    24369.15   1836.11 o 
  -1 -14   7       23.15     1135.46    834.78 o 
   0 -14   7     2917.56     3589.21    871.27 o 
   1 -14   7     2259.73     3055.77    855.73 o 
   2 -14   7    23588.66    22988.19    969.76 o 
   3 -14   7    10498.24    10583.68   1439.35 o 
   4 -14   7      483.42     1462.40   1159.68 o 
   5 -14   7    12194.83    15321.27   1335.14 o 
   6 -14   7      126.51      540.11   2783.25 o 
  -7 -13   7      719.77     2053.82   2243.63 o 
  -6 -13   7     6670.13     7243.90   1853.66 o 
  -5 -13   7      832.99     2261.54   1167.98 o 
  -4 -13   7      414.49     2222.19    952.27 o 
  -3 -13   7     1493.45     1160.20   1005.42 o 
  -2 -13   7     2188.46     1652.33    950.25 o 
  -1 -13   7      761.24      539.58    762.78 o 
   0 -13   7     8811.55     9296.19    825.71 o 
   1 -13   7     4133.36     3682.39    797.78 o 
   2 -13   7     4529.01     4801.18    892.05 o 
   3 -13   7     6371.43     6529.69   1002.57 o 
   4 -13   7     2899.83     2856.16   1061.99 o 
   5 -13   7       98.95      898.95   1245.10 o 
   6 -13   7     3846.03     2411.99   2450.97 o 
  -7 -12   7      364.89     2983.01   2053.56 o 
  -6 -12   7     2094.31     2761.06   1728.71 o 
  -5 -12   7     2133.70     2975.49   1030.96 o 
  -4 -12   7     8238.89     8266.08   1037.28 o 
  -3 -12   7      509.47      995.89    879.04 o 
  -2 -12   7     3298.81     3443.06    925.23 o 
  -1 -12   7    12359.23    12185.24    800.42 o 
   0 -12   7      533.56      863.41    765.57 o 
   1 -12   7    15259.70    14086.60    867.70 o 
   2 -12   7    12676.48    11437.48    908.21 o 
   3 -12   7    20705.29    20853.32   1001.48 o 
   4 -12   7    12184.33    12464.36   1089.23 o 
   5 -12   7     4813.38     5736.73   1206.06 o 
   6 -12   7     5810.45     6098.07   1355.96 o 
  -7 -11   7      126.61      -72.99   1892.81 o 
  -6 -11   7    13319.89    12987.15   1653.35 o 
  -5 -11   7       47.39      934.73    945.40 o 
  -4 -11   7      487.76      910.81    844.78 o 
  -3 -11   7    77630.45    77309.73   1822.33 o 
  -2 -11   7     8647.33     8873.06    829.34 o 
  -1 -11   7    17374.73    17317.92    799.92 o 
   0 -11   7      155.66      719.66    789.61 o 
   1 -11   7       29.86      125.71    794.41 o 
   2 -11   7     1937.21     2363.57    872.72 o 
   3 -11   7    24168.17    26499.16    991.03 o 
   4 -11   7     3645.34     3698.68    984.43 o 
   5 -11   7     1244.94     1523.72   1733.05 o 
   6 -11   7    11387.98    12332.82   1275.25 o 
  -7 -10   7     4294.73     4215.72   1774.01 o 
  -6 -10   7     1235.20     1421.47   1523.70 o 
  -5 -10   7    14972.88    14526.73   1327.29 o 
  -4 -10   7     4643.00     3803.59   1219.10 o 
  -3 -10   7     3279.16     3511.43    769.28 o 
  -2 -10   7     4933.75     5095.50    815.45 o 
  -1 -10   7      930.09      950.58    748.43 o 
   0 -10   7      139.65      443.89    792.48 o 
   1 -10   7    12530.28    12652.69    879.56 o 
   2 -10   7    13869.48    13305.84    922.51 o 
   3 -10   7     5124.06     4639.58    877.87 o 
   4 -10   7     2741.94     4010.31    955.57 o 
   5 -10   7     2429.57     3409.46   1417.36 o 
   6 -10   7     2200.17     2162.23   1524.27 o 
  -8  -9   7      125.70     -272.49   2067.97 o 
  -7  -9   7      205.77     -510.93   1669.03 o 
  -6  -9   7     2900.92     3575.71   1480.95 o 
  -5  -9   7      134.54     -676.36   1182.41 o 
  -4  -9   7      919.82     1453.94    784.43 o 
  -3  -9   7     3709.34     4412.88    819.07 o 
  -2  -9   7      560.93      852.06    841.43 o 
  -1  -9   7     7841.31     7005.52    746.24 o 
   0  -9   7     4113.13     4436.11    855.89 o 
   1  -9   7     2185.44     2598.05    781.82 o 
   2  -9   7    18310.31    19277.19    917.24 o 
   3  -9   7    12893.77    12961.19    891.68 o 
   4  -9   7    18392.60    18426.83    890.21 o 
   5  -9   7    10903.62    11703.83   1261.32 o 
  -8  -8   7     1121.26     1815.63   2127.16 o 
  -7  -8   7     1431.39     1767.22   1582.22 o 
  -5  -8   7    31488.26    32068.60   1263.98 o 
  -4  -8   7      499.24      587.99    796.60 o 
  -3  -8   7      617.96      921.09    739.05 o 
  -2  -8   7   199328.33   202695.89   2023.05 o 
  -1  -8   7     8028.48     8606.18    798.99 o 
   0  -8   7     5236.15     5758.04    812.40 o 
   1  -8   7      972.08     1817.07    841.60 o 
   2  -8   7     4599.24     4090.20    793.40 o 
   3  -8   7     5686.79     4754.59    840.50 o 
   4  -8   7    11893.33    12394.66    810.27 o 
   5  -8   7       44.81      357.94    922.98 o 
  -8  -7   7     3290.27     3000.44   1228.57 o 
  -7  -7   7      961.20      657.11   1640.35 o 
  -5  -7   7     2524.07     2776.80   1174.05 o 
  -4  -7   7    20314.97    20771.96    848.50 o 
  -3  -7   7    11073.05    12136.36    839.90 o 
  -2  -7   7     7337.17     7449.76    826.10 o 
  -1  -7   7     6279.20     6198.21    812.83 o 
   0  -7   7       59.20      410.53    870.98 o 
   1  -7   7     1318.76     2475.98    860.87 o 
   2  -7   7     9965.86     9778.75    836.20 o 
   3  -7   7    25577.85    25588.51    845.29 o 
   4  -7   7     3758.29     4395.31    738.90 o 
   5  -7   7     1599.19     1189.83    811.48 o 
   6  -7   7     1521.24      778.99   1260.99 o 
  -8  -6   7      270.54      558.11   1281.01 o 
  -7  -6   7       18.06      856.35   1527.81 o 
  -6  -6   7     3348.54     2758.09   1281.59 o 
  -5  -6   7     4311.59     4261.73   1209.28 o 
  -4  -6   7     1039.90     1096.37    793.22 o 
  -3  -6   7     2887.44     3129.26    774.51 o 
  -2  -6   7     1589.17     1814.43    758.57 o 
  -1  -6   7      175.32      891.98    852.50 o 
   0  -6   7    22197.95    23144.57    779.04 o 
   1  -6   7      758.21      941.60    791.10 o 
   2  -6   7     2922.38     2811.60    735.96 o 
   3  -6   7    33934.06    34174.42    784.37 o 
   4  -6   7     6006.75     6420.49    712.24 o 
   5  -6   7     7168.21     8621.34   1196.05 o 
  -9  -5   7    11612.05     9894.80   2536.00 o 
  -8  -5   7     2155.33     2642.03   1160.58 o 
  -7  -5   7      911.61      671.71   1898.31 o 
  -6  -5   7     5010.01     5593.73   1628.86 o 
  -5  -5   7     1025.31     1247.47    949.47 o 
  -4  -5   7    69536.01    69847.09    899.11 o 
  -3  -5   7        9.33      -41.31    706.06 o 
  -2  -5   7       54.34      121.25    798.84 o 
  -1  -5   7   393723.25   390092.47   7480.99 o 
   0  -5   7     5076.63     5666.98    781.85 o 
   1  -5   7       34.52        2.90    720.65 o 
   2  -5   7     2213.24     2493.78    703.24 o 
   3  -5   7    10010.17     9532.38    719.86 o 
   4  -5   7    10618.00    10182.86    749.06 o 
   5  -5   7     6447.42     7159.61   1034.65 o 
   8  -5   7     1968.07      759.59   1937.92 o 
  -9  -4   7     1697.62     1766.08   1527.93 o 
  -8  -4   7    10877.33    11054.58   1114.18 o 
  -7  -4   7     1310.93     1825.48   1051.42 o 
  -6  -4   7      191.85      749.37   1284.63 o 
  -5  -4   7     9310.04    10290.05    895.76 o 
  -4  -4   7     5426.27     5190.44    668.69 o 
  -3  -4   7    18006.33    18677.67    770.52 o 
  -2  -4   7    17388.29    18729.84    734.29 o 
  -1  -4   7     7314.96     7065.11    863.57 o 
   0  -4   7    25812.71    27100.73    849.56 o 
   1  -4   7    13524.18    13763.44    657.04 o 
   2  -4   7      235.57      664.98    617.61 o 
   3  -4   7     4410.52     4080.80    596.72 o 
   4  -4   7    27567.30    27883.21    819.68 o 
   5  -4   7     7027.48     6790.82    966.63 o 
   8  -4   7     3653.38     2287.65   1225.94 o 
  -9  -3   7     6019.98     6064.39   1467.52 o 
  -8  -3   7     2482.57     3219.29   1045.41 o 
  -7  -3   7      182.25      365.75   1004.48 o 
  -6  -3   7     1994.64     2313.36   1373.40 o 
  -5  -3   7     9575.61    10065.11   1349.84 o 
  -4  -3   7     6778.95     6763.16    686.75 o 
  -3  -3   7     8885.89     9277.87    732.57 o 
  -2  -3   7     5334.34     5999.64    626.71 o 
  -1  -3   7     2057.93     2224.29    641.87 o 
   0  -3   7      149.82      840.94    734.80 o 
   1  -3   7    20786.49    20381.53    674.70 o 
   2  -3   7     9394.34     8611.63    611.47 o 
   3  -3   7     2916.67     3171.09    632.25 o 
   4  -3   7    42497.29    42625.78   1050.34 o 
   5  -3   7     7431.36     8828.57    947.31 o 
   8  -3   7     1444.10      747.98   1070.31 o 
  -9  -2   7       11.31      616.70   1391.74 o 
  -8  -2   7    19924.87    20733.58   1100.68 o 
  -7  -2   7      888.17     1391.48    977.40 o 
  -6  -2   7        3.36     -301.67    898.87 o 
  -5  -2   7     2979.65     2621.97   1398.71 o 
  -4  -2   7      826.97     1236.69    828.99 o 
  -3  -2   7    54139.24    55070.34   2285.48 o 
  -2  -2   7     2920.62     3228.61    636.51 o 
  -1  -2   7     5194.01     5519.32    645.15 o 
   0  -2   7   627510.94   551805.50  42193.26 o 
   1  -2   7     1287.30     1611.04    582.57 o 
   2  -2   7      204.23      513.67    499.70 o 
   3  -2   7     1061.41      720.60    808.24 o 
   4  -2   7    15280.72    13880.66    991.12 o 
   5  -2   7     3566.72     3051.13   1033.29 o 
   7  -2   7     5419.90     5352.17   1087.65 o 
   8  -2   7     2191.72     2582.62   1031.76 o 
  -9  -1   7      107.21      578.62   1453.97 o 
  -8  -1   7     1766.80     2160.32   1207.79 o 
  -7  -1   7    17065.97    17244.22   1578.35 o 
  -6  -1   7      294.10      506.66    978.41 o 
  -5  -1   7      921.44     1429.77    829.39 o 
  -4  -1   7     5143.47     5659.79    876.63 o 
  -3  -1   7     4747.88     5016.98    681.04 o 
  -2  -1   7     4029.56     4206.07    612.04 o 
  -1  -1   7    39114.51    39246.21    733.42 o 
   0  -1   7     4583.12     4362.65    533.03 o 
   1  -1   7    41116.34    41655.28    693.49 o 
   2  -1   7    36377.48    36568.78    599.54 o 
   3  -1   7      412.33      364.24    648.06 o 
   4  -1   7     2954.80     3504.51    656.92 o 
   5  -1   7    16677.07    18447.18   1383.17 o 
   6  -1   7     3974.70     5410.16   1398.84 o 
   7  -1   7      244.33       80.70    780.44 o 
   8  -1   7      239.40      601.19    960.20 o 
  -9   0   7     1209.27     1334.29   1449.35 o 
  -8   0   7    10782.57    10525.70   2262.49 o 
  -7   0   7      528.41      827.34   1630.35 o 
  -6   0   7     1456.66     1984.20    733.10 o 
  -5   0   7    12598.90    12084.52    780.52 o 
  -4   0   7    15094.88    14814.77   1319.17 o 
  -3   0   7    16184.05    17023.53    898.74 o 
  -2   0   7    15278.71    14659.85    671.62 o 
  -1   0   7     4951.42     4940.15    571.30 o 
   0   0   7     2653.75     2571.83    504.48 o 
   1   0   7      244.78      208.86    550.18 o 
   2   0   7    14755.62    14722.10    974.12 o 
   3   0   7    22802.36    21879.39    713.34 o 
   4   0   7      382.14     1168.36    627.76 o 
   5   0   7    37585.91    39898.68   1352.25 o 
   6   0   7     5713.39     6695.90    916.99 o 
   7   0   7     1687.85     1651.79    773.86 o 
   8   0   7     2024.27     1727.34   1041.15 o 
  -9   1   7      604.17      819.41   1510.74 o 
  -8   1   7     1407.24     2818.77   2599.69 o 
  -7   1   7    21743.76    22247.10   1465.45 o 
  -6   1   7        1.63      533.25   1228.93 o 
  -5   1   7      100.13      719.84    767.21 o 
  -4   1   7     1303.09     1680.04    900.89 o 
  -3   1   7     1415.72     1660.96    905.98 o 
  -2   1   7    53706.89    50254.36   1444.00 o 
  -1   1   7     1444.93     1362.23    600.02 o 
   0   1   7     3310.80     4138.48    611.23 o 
   1   1   7   415558.03   410439.78  27079.54 o 
   2   1   7      426.66      650.40    661.29 o 
   3   1   7     1479.13     2065.45    654.95 o 
   4   1   7     2902.71     3597.17    641.43 o 
   5   1   7    10333.22     9366.27    756.98 o 
   6   1   7     6382.92     6442.59    644.87 o 
   7   1   7     1227.44      936.70    771.78 o 
   8   1   7     4697.40     3923.70   1031.81 o 
  -9   2   7    17168.60    18172.05   1958.72 o 
  -8   2   7      560.18     1401.60   3552.68 o 
  -7   2   7      703.66     1333.58   2613.62 o 
  -6   2   7    26535.58    26353.73    885.81 o 
  -5   2   7      506.25      895.52    963.66 o 
  -4   2   7      791.61      856.78    915.19 o 
  -3   2   7      772.69     1460.52    915.26 o 
  -2   2   7      151.20      671.54    968.38 o 
  -1   2   7    13521.95    13173.78    622.78 o 
   0   2   7    13512.33    12559.88    607.34 o 
   1   2   7     1025.29     1281.48    599.28 o 
   2   2   7    25672.40    24720.72    699.01 o 
   3   2   7    30487.67    30080.70    774.93 o 
   4   2   7      149.24      842.61    667.93 o 
   5   2   7      989.37     1154.56    550.66 o 
   6   2   7     5199.52     5238.72    651.57 o 
   7   2   7     1175.56     1559.34    784.23 o 
   8   2   7     1166.54     2008.34   1014.28 o 
  -9   3   7     1888.84     2254.36   1767.46 o 
  -5   3   7      957.28      915.21    905.47 o 
  -4   3   7    46089.15    44862.72   1120.82 o 
  -3   3   7     7129.56     6396.86    943.88 o 
  -2   3   7     2008.55     1939.70    925.99 o 
  -1   3   7      962.59      881.61    467.00 o 
   0   3   7     4104.23     4254.23    557.87 o 
   1   3   7     5893.95     5930.87    574.60 o 
   2   3   7       14.70      714.55    583.88 o 
   3   3   7     2326.91     2534.03    475.46 o 
   4   3   7    25251.66    25959.24    610.83 o 
   5   3   7       13.00     1010.08    563.07 o 
   6   3   7    26747.86    26931.99   1082.49 o 
   7   3   7     3444.48     3573.11    803.99 o 
   8   3   7     3853.77     2071.89   1125.07 o 
  -9   4   7      374.46     1328.49   1819.98 o 
  -5   4   7     7520.09     6834.21    972.13 o 
  -4   4   7      979.29     1528.70    827.64 o 
  -3   4   7      155.99      841.84    909.96 o 
  -2   4   7      695.82     1108.09    718.44 o 
  -1   4   7    27227.25    26116.60    603.95 o 
   0   4   7     6123.38     6008.33    557.14 o 
   1   4   7     4207.72     4553.51    506.58 o 
   2   4   7   201044.27   205075.67   1816.76 o 
   3   4   7      473.63      484.29    476.56 o 
   4   4   7     2883.09     3496.11    513.09 o 
   5   4   7     2258.91     2538.87    600.54 o 
   6   4   7     2385.76     2564.15    639.01 o 
   7   4   7     7801.24     7364.82    858.72 o 
  -9   5   7     7647.22     4986.73   1912.72 o 
  -5   5   7    48003.66    49518.87   1196.59 o 
  -4   5   7      140.34      690.97    827.22 o 
  -3   5   7        1.66     -345.46    963.39 o 
  -2   5   7     1308.52     2119.56    812.17 o 
  -1   5   7     4806.60     4715.86    543.15 o 
   0   5   7    24692.34    24301.84    616.36 o 
   1   5   7     3171.19     2925.15    510.00 o 
   2   5   7       61.17      274.41    579.88 o 
   3   5   7    23375.77    22609.58    578.55 o 
   4   5   7    22365.27    21388.36    873.42 o 
   5   5   7        9.69     1078.54    580.37 o 
   6   5   7       23.17      355.50    718.13 o 
   7   5   7      619.21     1480.18    848.89 o 
  -9   6   7     7133.68     5600.39   2000.14 o 
  -5   6   7     1859.94     1363.65    939.94 o 
  -4   6   7      482.18      730.04   1007.45 o 
  -3   6   7    64330.29    64332.27   1249.32 o 
  -2   6   7      770.54      991.52    795.26 o 
  -1   6   7     1178.58      967.58    729.35 o 
   0   6   7      101.73      519.14    529.26 o 
   1   6   7     2665.81     2617.89    536.57 o 
   2   6   7       96.92      719.78    624.14 o 
   3   6   7      297.54      505.03    646.92 o 
   4   6   7       32.24      116.57    537.51 o 
   5   6   7    16795.77    17695.67    705.14 o 
   6   6   7      171.03      952.33    724.77 o 
   7   6   7    12426.78    11332.17    934.66 o 
  -5   7   7    12883.04    12789.27   1047.82 o 
  -4   7   7    15117.85    14701.23   1005.59 o 
  -3   7   7      628.55      772.02    794.11 o 
  -2   7   7       83.04      463.10    791.91 o 
  -1   7   7      974.07     1191.72    699.43 o 
   0   7   7     4731.09     4950.96    551.54 o 
   1   7   7    12752.86    12408.15    581.89 o 
   2   7   7     2985.04     2979.51    546.80 o 
   3   7   7    85163.45    82931.76    938.66 o 
   4   7   7      217.16      963.28    545.16 o 
   5   7   7     4006.94     4922.28    644.46 o 
   6   7   7     1143.82     1075.66    922.30 o 
   7   7   7      675.64      842.32   1101.06 o 
  -5   8   7      708.00      136.28   1031.85 o 
  -4   8   7    58133.62    56749.42   1172.47 o 
  -3   8   7      703.12      951.53    915.47 o 
  -2   8   7      784.00     1807.81    901.23 o 
  -1   8   7     4670.19     5304.03    730.25 o 
   0   8   7    12239.56    12330.38    776.44 o 
   1   8   7    35986.77    34702.87    674.90 o 
   2   8   7      104.30      484.80    580.10 o 
   3   8   7      276.98      430.79    661.17 o 
   4   8   7     7432.76     8515.19    760.03 o 
   5   8   7    12391.13    11431.52    673.84 o 
   6   8   7       50.16      143.02    858.37 o 
   7   8   7       75.24     -502.45   1224.72 o 
  -5   9   7     5944.24     7074.46   1092.88 o 
  -4   9   7     1823.65     1653.63    911.81 o 
  -3   9   7        5.36       39.63    745.91 o 
  -2   9   7    42084.15    42064.25   1028.24 o 
  -1   9   7       83.86     1361.38    760.60 o 
   0   9   7       24.17      296.29    781.19 o 
   1   9   7      230.54      618.14    603.19 o 
   2   9   7    11790.60    11757.75    685.55 o 
   3   9   7      745.02     1486.42    689.55 o 
   4   9   7      375.16     1389.41    765.10 o 
   5   9   7      281.06      580.44    754.73 o 
   6   9   7     8105.81     8792.76    933.51 o 
  -4  10   7     1203.37     1844.07    941.94 o 
  -3  10   7    11649.41    11072.50   1261.56 o 
  -2  10   7      378.29      654.78    670.06 o 
  -1  10   7      417.64      706.47    821.07 o 
   0  10   7     3226.76     3585.33    776.75 o 
   1  10   7     8617.45     8755.71    784.33 o 
   2  10   7     8761.49     8606.55    699.82 o 
   3  10   7      260.49      580.22    753.45 o 
   4  10   7    25888.71    25940.86    966.43 o 
   5  10   7       29.36      694.13    772.95 o 
   6  10   7     4688.03     3756.32    982.26 o 
  -4  11   7     5700.51     6352.73   1372.29 o 
  -3  11   7    55520.25    55129.04   1524.06 o 
  -2  11   7       11.65      708.94    688.62 o 
  -1  11   7     4088.67     3936.67    950.80 o 
   0  11   7     3767.10     4636.10    826.09 o 
   1  11   7    16095.07    16630.09   1458.83 o 
   2  11   7    32151.51    31560.71   1059.86 o 
   3  11   7      831.60       14.60    983.21 o 
   4  11   7     1364.81      965.99    857.35 o 
   5  11   7     2328.60     2938.26    830.91 o 
   6  11   7     6482.27     5618.90   1105.31 o 
  -4  12   7     1442.62     1958.10   1371.85 o 
  -3  12   7      758.83     1100.63   1224.94 o 
  -2  12   7        2.38      246.62    780.16 o 
  -1  12   7    21085.72    23298.45   1803.72 o 
   0  12   7     2213.02     2498.17    966.03 o 
   1  12   7       93.58     1174.33    861.18 o 
   2  12   7     1883.75     2086.96   1055.45 o 
   3  12   7    10228.51    10579.48   1089.71 o 
   4  12   7     2430.14     3501.77   1217.58 o 
   5  12   7      572.77     1268.24    932.56 o 
  -4  13   7    12009.53    11450.16   1500.34 o 
  -3  13   7      143.35     1098.85   1209.40 o 
  -2  13   7    11659.66    11344.11    818.08 o 
  -1  13   7      752.53     1568.82   1030.90 o 
   0  13   7     1007.16      766.46   1031.98 o 
   1  13   7     3566.70     3881.94   1039.38 o 
   2  13   7     5020.40     5431.89   1253.14 o 
   3  13   7     3155.20     2401.83   1310.53 o 
   4  13   7      187.46     -686.10   1323.54 o 
   5  13   7     8896.76     8977.60   1493.83 o 
  -5  14   7    25457.87    24174.40   3194.42 o 
  -4  14   7      194.91    -1007.26   3070.43 o 
  -3  14   7     4690.09     5313.72   1295.30 o 
  -2  14   7    42674.45    43831.68   1276.41 o 
  -1  14   7      233.64      383.33   1104.33 o 
   0  14   7     3510.97     4011.22   1121.22 o 
   1  14   7     3637.96     3827.19   1136.37 o 
   2  14   7    12201.64    16313.00   1286.07 o 
   3  14   7    14803.92    13532.13   1311.61 o 
   4  14   7     1455.82     2020.34   1567.59 o 
  -5  15   7     5382.90     5421.79   3276.48 o 
  -4  15   7        2.96      836.88   3284.28 o 
  -3  15   7     1114.44     1184.48   1207.82 o 
  -2  15   7       35.81      363.69   1222.86 o 
  -1  15   7        6.25      -41.79   1196.35 o 
   0  15   7     7590.37     9075.84   1232.57 o 
   1  15   7     2712.33     2087.87   1267.69 o 
   2  15   7      432.73      545.04   1489.13 o 
   3  15   7     1940.02     2619.65   1611.72 o 
   4  15   7     4416.74     6038.40   1588.80 o 
  -5  16   7       44.35      238.81   1517.01 o 
  -4  16   7      239.52     1030.46   1591.28 o 
  -3  16   7     5511.90     6343.99   1449.97 o 
  -2  16   7     2378.36     2503.78   1311.52 o 
  -1  16   7     6063.12     5849.32   1268.70 o 
   0  16   7       93.14     -109.32   1335.08 o 
   1  16   7     1659.67     1480.60   1396.38 o 
   2  16   7     2871.35     2177.33   1651.27 o 
   3  16   7     4192.70     4303.09   1588.68 o 
  -5  17   7     1278.62      984.29   1699.48 o 
  -4  17   7    13890.53    12312.61   1619.54 o 
  -3  17   7      222.23     1131.98   1529.40 o 
  -2  17   7     2635.05     3465.24   1461.54 o 
  -1  17   7    21473.23    20450.06   1423.75 o 
   0  17   7       33.27      466.93   1445.12 o 
   1  17   7     2570.07     2540.56   1565.03 o 
   2  17   7     3011.28     4335.28   1690.27 o 
   3  17   7     6659.58     2029.04   1814.43 o 
  -4  18   7     2656.19     2789.38   2174.62 o 
  -3  18   7     1829.12     1408.84   1658.22 o 
  -2  18   7      435.91     1290.83   1534.36 o 
  -1  18   7     1464.06     2519.10   1641.76 o 
   0  18   7       47.69     1883.08   1647.53 o 
   1  18   7     1249.31      749.61   1736.21 o 
   2  18   7     1785.95      -14.61   2166.61 o 
  -2  19   7     3391.77     2195.25   2450.46 o 
  -1  19   7     3446.78     3769.10   1829.15 o 
   0  19   7     2223.65       63.93   1856.64 o 
  -1 -20   8     2579.50     2179.54   1208.70 o 
   0 -20   8        6.79     1055.14   1181.63 o 
   1 -20   8      155.56      138.84   1036.26 o 
  -3 -19   8       74.33     1363.88   1965.75 o 
  -2 -19   8     1888.93     1291.57   1225.67 o 
  -1 -19   8     4698.44     3096.08   1274.56 o 
   0 -19   8      952.40     1878.71    986.13 o 
   1 -19   8     4431.40     4764.70    997.31 o 
   2 -19   8      450.68      394.99   1953.86 o 
   3 -19   8     4335.58     2370.24   1331.47 o 
  -4 -18   8       59.47      416.59   1435.74 o 
  -3 -18   8    15341.85    14020.21   1276.51 o 
  -2 -18   8     7144.72     8230.32   1152.03 o 
  -1 -18   8        0.55      206.79   1059.67 o 
   0 -18   8    12787.11    12959.26    904.45 o 
   1 -18   8      237.60     1464.00    989.23 o 
   2 -18   8     1738.38     2749.44   1046.45 o 
   3 -18   8     1456.07      346.37   1288.40 o 
   4 -18   8       68.02      512.41   1381.76 o 
  -4 -17   8       14.30      320.58   1425.38 o 
  -3 -17   8     3764.95     4069.65   1242.65 o 
  -2 -17   8     2620.70     2897.22   1064.20 o 
  -1 -17   8    13108.50    12371.55   1091.65 o 
   0 -17   8     4087.34     5029.85    931.88 o 
   1 -17   8      362.47     1144.30   1003.71 o 
   2 -17   8     2219.00     2388.50   1499.91 o 
   3 -17   8      274.13     1194.78   1157.71 o 
   4 -17   8      185.32      725.83   1371.64 o 
  -5 -16   8     5026.12     5166.54   1422.05 o 
  -4 -16   8     4153.20     5375.95   1217.11 o 
  -3 -16   8      211.58      461.37   1165.79 o 
  -2 -16   8      106.54     -380.56    982.30 o 
  -1 -16   8     4239.16     3624.26    949.30 o 
   0 -16   8    12998.73    11952.88    831.49 o 
   1 -16   8     1157.34     1409.91    882.86 o 
   2 -16   8     5147.69     5601.35   1041.14 o 
   3 -16   8      266.74      887.83   1129.85 o 
   4 -16   8     6697.83     6797.21   1345.90 o 
   5 -16   8     7696.16     5442.53   1525.51 o 
  -6 -15   8      563.00      963.59   2019.64 o 
  -5 -15   8     3583.39     3542.50   1264.23 o 
  -4 -15   8      498.99      866.81   1120.66 o 
  -3 -15   8      195.84     1854.49   1069.97 o 
  -2 -15   8    17946.59    18572.34    993.18 o 
  -1 -15   8     9382.62     9678.08    874.01 o 
   0 -15   8     1454.12     1376.94    767.71 o 
   1 -15   8    29085.03    28721.53   1253.73 o 
   2 -15   8      111.20      430.55    958.07 o 
   3 -15   8     2482.06     2517.50   1060.96 o 
   4 -15   8     1473.08     1901.88   1326.64 o 
   5 -15   8        7.53      290.14   1432.67 o 
  -6 -14   8     8253.14     7452.75   2084.04 o 
  -5 -14   8     6319.92     6830.62   1577.91 o 
  -4 -14   8    14117.60    13125.83   1165.57 o 
  -3 -14   8      632.68     1251.91   1027.63 o 
  -2 -14   8     8198.81     6630.58    923.43 o 
  -1 -14   8      737.48     1794.54    887.92 o 
   0 -14   8    24965.83    24718.77   1542.59 o 
   1 -14   8     6339.12     6923.78    833.92 o 
   2 -14   8     4635.20     4610.22    911.76 o 
   3 -14   8     8988.80     9350.58   1001.96 o 
   4 -14   8      403.51      224.38   1112.81 o 
   5 -14   8     2419.62     2736.13   1343.10 o 
   6 -14   8     2831.28     -608.84   2810.39 o 
  -6 -13   8      332.77     1839.43   1907.55 o 
  -5 -13   8     1093.82      942.78   1183.51 o 
  -4 -13   8     2152.77     2140.60   1078.09 o 
  -3 -13   8     6657.76     8716.08   1905.62 o 
  -2 -13   8       85.60       77.85    884.52 o 
  -1 -13   8     1152.24     1346.97    767.56 o 
   0 -13   8     8146.87     7678.05    796.06 o 
   1 -13   8    15442.66    15193.60    886.07 o 
   2 -13   8      750.21     1351.99    901.32 o 
   3 -13   8     4294.09     5209.13   1029.79 o 
   4 -13   8     1044.12     1099.46   1068.70 o 
   5 -13   8     3464.59     4620.54   1275.63 o 
   6 -13   8    10478.77    10033.29   2554.73 o 
  -7 -12   8      467.50    -1255.54   2112.03 o 
  -6 -12   8    16026.55    17552.16   1884.96 o 
  -5 -12   8      164.28      463.74   1112.98 o 
  -4 -12   8     5050.84     6612.33   1560.43 o 
  -3 -12   8     1745.54     2027.55   1124.86 o 
  -2 -12   8       14.62     1096.40    872.74 o 
  -1 -12   8    10920.41    11241.70    848.65 o 
   0 -12   8     7396.23     6694.99    783.80 o 
   1 -12   8    11613.20    11487.42    889.54 o 
   2 -12   8    45418.45    47433.00   2218.94 o 
   3 -12   8     5714.60     5750.53    926.65 o 
   4 -12   8     5375.71     5086.98   1024.12 o 
   5 -12   8      462.59     1226.46   1162.81 o 
   6 -12   8       14.22     -452.50   2228.45 o 
  -7 -11   8      854.65     1294.67   2029.61 o 
  -6 -11   8      522.85     2769.10   1669.25 o 
  -5 -11   8    25427.72    24953.81   1509.82 o 
  -4 -11   8     5127.63     5627.96   1492.34 o 
  -3 -11   8    21077.81    21708.06    944.68 o 
  -2 -11   8      746.79     1363.47    890.71 o 
  -1 -11   8    12046.35    11190.53    781.10 o 
   0 -11   8      179.34     1202.89    815.24 o 
   1 -11   8    32094.28    33025.52   1350.28 o 
   2 -11   8     5622.56     5584.11    900.30 o 
   3 -11   8     9119.78     9265.09    943.39 o 
   4 -11   8    19944.84    21056.13   1069.50 o 
   5 -11   8      513.14     1475.34   1117.77 o 
   6 -11   8     3042.45     2976.39   1797.52 o 
  -7 -10   8     3904.00     5574.60   1846.83 o 
  -6 -10   8     3882.17     3781.69   1525.35 o 
  -5 -10   8     1110.52      637.70   1187.78 o 
  -4 -10   8     1451.61     1587.27   1280.53 o 
  -3 -10   8      290.92      918.31    815.48 o 
  -2 -10   8     7575.54     7152.56    874.29 o 
  -1 -10   8     2959.53     3624.71    723.35 o 
   0 -10   8     5408.18     5597.44    792.91 o 
   1 -10   8     7105.54     6393.01    913.15 o 
   2 -10   8    20952.33    21111.50    871.20 o 
   3 -10   8        6.32      357.20    899.84 o 
   4 -10   8     2283.61     3952.90   1013.00 o 
   5 -10   8     2758.95     3354.01    993.73 o 
   6 -10   8      526.35     2141.30   1795.78 o 
  -8  -9   8      891.12     2141.57   2384.93 o 
  -7  -9   8     2106.60     4032.03   1918.62 o 
  -5  -9   8    21211.82    20959.79   1262.40 o 
  -4  -9   8      130.35      686.09   1192.15 o 
  -3  -9   8     5445.73     7099.34    886.04 o 
  -2  -9   8     2138.88     2409.04    729.28 o 
  -1  -9   8      119.06      404.34    741.74 o 
   0  -9   8    14794.13    15490.84    748.35 o 
   1  -9   8     5520.14     5370.02    786.74 o 
   2  -9   8    19330.95    20271.76    882.98 o 
   3  -9   8    43252.29    43427.68   1017.54 o 
   4  -9   8    10691.59    11286.76    901.06 o 
   5  -9   8     7074.64     9082.39   1429.95 o 
  -8  -8   8        0.76     2734.46   2238.17 o 
  -7  -8   8    17586.82    16658.53   1729.55 o 
  -5  -8   8      451.83     1318.85   1153.39 o 
  -4  -8   8    72253.72    73260.24   1235.29 o 
  -3  -8   8    10402.84    10642.86    854.47 o 
  -2  -8   8    20592.37    21090.61    880.89 o 
  -1  -8   8     2897.09     3622.40    778.61 o 
   0  -8   8     3610.67     3354.51    701.79 o 
   1  -8   8     1026.01     1151.40    774.39 o 
   2  -8   8    16735.39    17500.26    876.26 o 
   3  -8   8     3352.60     4085.98    773.60 o 
   4  -8   8     9384.23     9431.96    813.86 o 
   5  -8   8    22013.48    20754.85   1400.03 o 
   6  -8   8     1903.47     1796.79   1431.59 o 
  -8  -7   8     4426.14     3878.39   1398.77 o 
  -5  -7   8     7448.28     7818.56    943.54 o 
  -4  -7   8     5929.04     6774.11    851.45 o 
  -3  -7   8     4112.99     3784.43    875.00 o 
  -2  -7   8       10.33      743.21    739.94 o 
  -1  -7   8     2469.28     2260.50    793.00 o 
   0  -7   8    20966.21    21589.59    745.96 o 
   1  -7   8    17364.32    17751.27    858.58 o 
   2  -7   8     1564.47     1212.67    736.96 o 
   3  -7   8    11152.22    11613.28    764.85 o 
   4  -7   8      902.98     1730.27    725.87 o 
   5  -7   8      903.85     1484.57    777.66 o 
   6  -7   8     3923.59     4478.70   1325.58 o 
  -8  -6   8      723.01     1467.27   1412.62 o 
  -6  -6   8       27.62      535.22   1352.65 o 
  -5  -6   8     3034.12     3468.00    827.93 o 
  -4  -6   8    25472.13    25649.93    944.12 o 
  -3  -6   8     4990.59     4564.32    922.95 o 
  -2  -6   8     6888.08     7379.21    788.71 o 
  -1  -6   8      391.32      623.28    788.81 o 
   0  -6   8       76.17      609.84    696.72 o 
   1  -6   8     8298.39     9830.47    822.35 o 
   2  -6   8     7909.25     7216.05    781.00 o 
   3  -6   8    20467.24    19062.20    737.69 o 
   4  -6   8    34413.90    33673.50    972.50 o 
   5  -6   8    11093.36    10518.54   1227.41 o 
   6  -6   8     7923.53     7644.62   1259.46 o 
   8  -6   8       76.79      160.57   1912.23 o 
  -8  -5   8       76.55      789.01   1271.07 o 
  -7  -5   8      139.10      238.43   2029.07 o 
  -6  -5   8    41863.55    42656.42   1988.05 o 
  -5  -5   8      210.52      459.86   1012.94 o 
  -4  -5   8       27.33      529.23    715.86 o 
  -3  -5   8   200048.64   202328.86   2288.55 o 
  -2  -5   8    20635.22    20918.18    869.79 o 
  -1  -5   8    11638.25    12282.79    831.46 o 
   0  -5   8     3876.26     4190.02    701.23 o 
   1  -5   8     2018.59     2844.35    645.46 o 
   2  -5   8     1477.28     1360.75    737.85 o 
   3  -5   8     9069.00     8962.25    663.92 o 
   4  -5   8      471.66     1093.59    683.22 o 
   5  -5   8    10453.10     9714.40   1021.80 o 
   6  -5   8    12308.49    12529.99   1217.79 o 
   8  -5   8      513.50      130.13   1488.57 o 
  -9  -4   8      267.33     1331.22   1706.27 o 
  -8  -4   8     3952.42     3861.70   1452.57 o 
  -7  -4   8    14230.94    14444.97   1125.45 o 
  -6  -4   8      450.60      476.93   1391.85 o 
  -5  -4   8    15082.81    16022.05   1006.75 o 
  -4  -4   8    18755.42    18978.61    733.31 o 
  -3  -4   8    21683.10    21873.82    818.73 o 
  -2  -4   8     4678.35     4727.22    667.75 o 
  -1  -4   8     1356.66     1409.30    801.96 o 
   0  -4   8       53.54      373.93    668.69 o 
   1  -4   8    11631.48    11522.57    631.78 o 
   2  -4   8    32592.42    32580.17    729.24 o 
   3  -4   8      398.05      425.62    622.03 o 
   4  -4   8     3995.28     4366.49    637.79 o 
   5  -4   8      763.30      399.12    963.73 o 
   7  -4   8     3700.36     3469.32   1880.84 o 
   8  -4   8     1049.17     1637.82   1185.20 o 
  -9  -3   8       60.72      438.62   1582.34 o 
  -8  -3   8     1292.30     1569.90   1295.75 o 
  -7  -3   8       36.20      664.45   1034.51 o 
  -6  -3   8     6976.25     7435.49    973.75 o 
  -5  -3   8      772.45      686.82    875.97 o 
  -4  -3   8     4244.34     4971.26    689.53 o 
  -3  -3   8    12148.98    13224.66    777.07 o 
  -2  -3   8     7778.35     7983.93    637.41 o 
  -1  -3   8    19238.98    19904.33    704.44 o 
   0  -3   8     2742.70     3021.24    692.46 o 
   1  -3   8      571.15      503.32    560.81 o 
   2  -3   8    20639.13    21595.55    640.05 o 
   3  -3   8     6625.82     6407.59    626.84 o 
   4  -3   8     8393.32     8801.61    899.22 o 
   5  -3   8    20012.72    18927.27   1026.41 o 
   6  -3   8     8899.43     9167.22   1440.77 o 
   7  -3   8     7705.25     7528.74   1116.78 o 
   8  -3   8       19.24      965.73   1093.46 o 
  -9  -2   8     3123.28     3173.31   1601.43 o 
  -8  -2   8       16.98      612.03   1293.64 o 
  -7  -2   8      691.40      175.47   1045.23 o 
  -6  -2   8      277.10      474.82   1013.58 o 
  -5  -2   8    74117.64    80773.64   2062.69 o 
  -4  -2   8       11.19      224.50    918.94 o 
  -3  -2   8      401.05      658.56    698.19 o 
  -2  -2   8   331062.53   323754.88   3480.36 o 
  -1  -2   8    16502.00    16826.57    654.55 o 
   0  -2   8       87.05     -231.41    650.99 o 
   1  -2   8     7340.71     7739.83    577.03 o 
   2  -2   8    11371.96    11180.39    573.83 o 
   3  -2   8    12365.30    11643.21    682.35 o 
   4  -2   8      710.21      642.14    677.89 o 
   5  -2   8     1416.40     1779.07    739.71 o 
   6  -2   8     6593.29     6674.81   1644.31 o 
   7  -2   8     4931.44     4889.81   1139.58 o 
   8  -2   8     2506.24     2384.24   1050.38 o 
  -9  -1   8     7417.54     7493.79   1630.67 o 
  -8  -1   8        3.12      610.68   1342.78 o 
  -7  -1   8     2258.47     2654.34   1738.71 o 
  -6  -1   8    17328.08    18090.68   1189.17 o 
  -5  -1   8        3.59      668.82    883.67 o 
  -4  -1   8     8208.53     8445.91    922.35 o 
  -3  -1   8    20714.67    20487.63    836.68 o 
  -2  -1   8    25335.56    25283.16    726.37 o 
  -1  -1   8     5454.63     5083.34    592.72 o 
   0  -1   8     1579.57     1491.34    528.54 o 
   1  -1   8      666.52     1019.55    532.83 o 
   2  -1   8     7260.53     7353.09    542.69 o 
   3  -1   8    26979.39    26135.57    739.72 o 
   4  -1   8      194.51      153.15    657.87 o 
   5  -1   8     2655.21     2110.85    739.72 o 
   6  -1   8       50.14      337.08    881.17 o 
   7  -1   8     4598.67     4544.85    884.15 o 
   8  -1   8     2681.69     2158.08   1082.21 o 
  -9   0   8     2603.30     1938.39   1933.52 o 
  -8   0   8       61.71     1193.29   1309.26 o 
  -7   0   8     3880.74     3817.79   1540.51 o 
  -6   0   8     1248.36     1510.16    820.32 o 
  -5   0   8     4530.07     4844.63    776.98 o 
  -4   0   8     9986.54    10007.80    941.83 o 
  -3   0   8    10045.95    10225.82    840.77 o 
  -2   0   8      307.80      444.78    619.60 o 
  -1   0   8     6979.58     6966.94    542.62 o 
   0   0   8    27713.90    27238.27    593.13 o 
   1   0   8    26266.06    25554.25    901.56 o 
   2   0   8     4996.35     4658.45    616.49 o 
   3   0   8    47447.22    47453.19    865.54 o 
   4   0   8     1383.94     1687.42    688.98 o 
   5   0   8        2.64      606.99    753.43 o 
   6   0   8    15034.50    17049.80   1116.41 o 
   7   0   8     2428.00     3289.97    885.85 o 
   8   0   8     4726.19     2455.50   1087.17 o 
  -9   1   8     7989.40     7603.21   1937.40 o 
  -7   1   8      213.04      323.72   2100.82 o 
  -6   1   8     2234.62     2452.86   1896.48 o 
  -5   1   8      173.37      175.18    953.75 o 
  -4   1   8    84403.00    87444.69   1299.11 o 
  -3   1   8     3095.22     3213.54    872.87 o 
  -2   1   8      334.69      550.04    645.23 o 
  -1   1   8   434067.66   337594.47  13063.92 o 
   0   1   8    11330.56    11152.86    587.33 o 
   1   1   8     5800.17     5993.09    629.10 o 
   2   1   8     7027.05     6526.20    631.20 o 
   3   1   8    19751.71    19221.95    738.57 o 
   4   1   8     8827.07     9201.47    697.00 o 
   5   1   8       38.18      472.45    929.34 o 
   6   1   8     6532.66     6809.66    708.63 o 
   7   1   8     4566.87     4745.37    888.18 o 
   8   1   8     1533.32     2083.75   1214.37 o 
  -9   2   8      308.31      583.94   1742.08 o 
  -6   2   8      259.10      569.34   1031.63 o 
  -5   2   8    13055.76    13537.72   1014.23 o 
  -4   2   8      135.90      890.48    817.49 o 
  -3   2   8     1215.30     1227.18    905.77 o 
  -2   2   8    29573.31    29460.31    990.64 o 
  -1   2   8     6178.05     5722.32    548.86 o 
   0   2   8    14575.68    14002.69    537.13 o 
   1   2   8      822.37     1361.08    523.04 o 
   2   2   8      840.79     1162.40    615.11 o 
   3   2   8     1580.09     1534.90    616.24 o 
   4   2   8    18293.70    18470.73    965.04 o 
   5   2   8       79.67     -111.32    814.49 o 
   6   2   8      156.45      657.36    643.79 o 
   7   2   8        4.13      309.88    853.98 o 
  -9   3   8     3858.13     2553.23   1822.35 o 
  -5   3   8     5682.35     5485.39    990.69 o 
  -4   3   8     8520.87     8450.70    846.05 o 
  -3   3   8    31266.25    29720.21    958.88 o 
  -2   3   8     9194.19     9264.80    862.30 o 
  -1   3   8      746.55     1139.18    465.06 o 
   0   3   8     2309.45     2771.53    497.35 o 
   1   3   8    18906.98    18222.77    582.40 o 
   2   3   8    30178.13    28781.99    738.43 o 
   3   3   8     1649.30     2240.49    959.42 o 
   4   3   8    22333.65    22030.05    566.14 o 
   5   3   8      670.98     1421.92    798.18 o 
   6   3   8     2423.27     3002.38    707.02 o 
   7   3   8     7542.52     7390.05    929.40 o 
  -9   4   8     1199.91     1095.25   1854.62 o 
  -5   4   8      292.65      306.58    856.47 o 
  -4   4   8       29.85      841.76    895.28 o 
  -3   4   8    59954.70    57211.41   1086.52 o 
  -2   4   8     2138.18     2127.37    742.74 o 
  -1   4   8     1105.41     1522.14    462.63 o 
   0   4   8   330029.13   327745.72   6291.51 o 
   1   4   8     3145.45     3073.27    452.10 o 
   2   4   8     2350.51     2769.36    481.02 o 
   3   4   8     4876.31     4791.19    528.95 o 
   4   4   8    14390.08    14574.81    588.75 o 
   5   4   8     7653.51     6985.25   1022.81 o 
   6   4   8        4.72      671.09    684.96 o 
   7   4   8     5916.05     5788.37    905.01 o 
  -5   5   8      123.27     1094.83    880.73 o 
  -4   5   8    13681.09    13165.06    921.80 o 
  -3   5   8     4563.21     4142.73    966.15 o 
  -2   5   8     3103.12     2859.55    691.96 o 
  -1   5   8    29314.22    28354.45    624.78 o 
   0   5   8     1698.23     1482.60    543.96 o 
   1   5   8    11797.52    11234.97    579.85 o 
   2   5   8     9783.81    10326.65    500.31 o 
   3   5   8      256.51       26.37    497.41 o 
   4   5   8       11.88      191.76    633.53 o 
   5   5   8     8011.52     7579.91    621.30 o 
   6   5   8        3.58     1101.20    738.57 o 
   7   5   8      763.88     1110.73    860.36 o 
  -9   6   8     1028.09     1718.20   1995.65 o 
  -5   6   8    18805.43    18179.73    982.16 o 
  -4   6   8     2694.66     1924.74    906.33 o 
  -3   6   8     3207.22     2218.10    848.24 o 
  -2   6   8    16543.41    16148.68    883.27 o 
  -1   6   8    10871.08    10325.79    724.08 o 
   0   6   8      769.72     1371.42    512.40 o 
   1   6   8     1172.42     1129.72    522.72 o 
   2   6   8     8175.66     7598.29    636.53 o 
   3   6   8    31794.14    30857.67    576.10 o 
   4   6   8      713.28     1442.53    545.88 o 
   5   6   8    16945.16    16722.01    670.96 o 
   6   6   8      774.01      696.75    801.07 o 
   7   6   8     6433.90     5505.79    967.24 o 
  -5   7   8     2963.57     2821.20   1013.49 o 
  -4   7   8     1396.80     1777.25   1032.26 o 
  -3   7   8       20.33      141.10    973.13 o 
  -2   7   8    51408.54    52247.48   1039.16 o 
  -1   7   8     4756.12     4187.01    717.45 o 
   0   7   8     2483.12     2981.75    547.05 o 
   1   7   8   148649.50   147397.77    926.25 o 
   2   7   8      813.89     1033.55    644.55 o 
   3   7   8        8.63      709.37    527.43 o 
   4   7   8     4969.58     5507.66    589.78 o 
   5   7   8     5674.73     6250.37    739.73 o 
   6   7   8     9171.83     8957.63    892.55 o 
   7   7   8       99.29     1006.54    968.25 o 
  -5   8   8     4940.51     3896.59   1029.01 o 
  -4   8   8      511.88      549.95    968.50 o 
  -3   8   8     3363.99     3829.21    892.70 o 
  -2   8   8     7464.23     6552.22    979.72 o 
  -1   8   8    25490.01    24997.77   1234.43 o 
   0   8   8    10094.57    10179.28    721.70 o 
   1   8   8       13.46       93.82    555.52 o 
   2   8   8     8849.79     8920.92    618.80 o 
   3   8   8     9321.82     8634.92    691.55 o 
   4   8   8      262.30      942.45    589.90 o 
   5   8   8        7.42       84.50    768.95 o 
   6   8   8     2151.09     2166.30    956.11 o 
  -4   9   8    35819.25    37058.83   1148.34 o 
  -3   9   8      248.41     1060.84   2739.68 o 
  -2   9   8      142.00      465.86    857.72 o 
  -1   9   8     3809.84     3681.76    729.46 o 
   0   9   8     8128.05     8437.04    753.39 o 
   1   9   8        5.44       82.19    593.98 o 
   2   9   8     2504.68     2769.02    620.17 o 
   3   9   8      939.16     1484.21    681.86 o 
   4   9   8    21894.54    21962.48   1117.26 o 
   5   9   8      540.17      814.72    714.08 o 
   6   9   8     8950.29     8202.15    904.42 o 
  -3  10   8     3523.35     3943.11   3265.62 o 
  -2  10   8       67.19     -330.87   1698.15 o 
  -1  10   8    19015.84    19371.82    900.36 o 
   0  10   8     6365.59     6497.44    795.04 o 
   1  10   8     1273.61      553.16    846.37 o 
   2  10   8    63166.32    63969.73   1710.09 o 
   3  10   8       60.75      417.57    841.04 o 
   4  10   8      800.37     1810.60   1026.98 o 
   5  10   8     1430.85     1372.07    768.27 o 
   6  10   8     1130.09     1782.57   1233.95 o 
  -4  11   8     2553.86     3453.67   2542.76 o 
  -3  11   8        1.43     -525.48   3332.93 o 
  -2  11   8     4111.35     5006.19    926.87 o 
  -1  11   8     9599.27    10017.77    934.07 o 
   0  11   8    25527.93    25812.81   1157.57 o 
   1  11   8     2648.92     2827.89    862.72 o 
   2  11   8        0.72      -52.43    998.26 o 
   3  11   8     2985.26     3737.94    803.61 o 
   4  11   8     5754.76     5195.41    993.65 o 
   5  11   8        0.65      579.01    901.41 o 
   6  11   8      337.17      232.71   1087.07 o 
  -4  12   8      593.39      759.23   2472.36 o 
  -3  12   8    33944.75    28759.27   3438.07 o 
  -2  12   8      325.62     1058.87    998.37 o 
  -1  12   8      190.22      614.99    946.05 o 
   0  12   8       80.18      651.09    944.47 o 
   1  12   8     5942.27     5509.67   1005.82 o 
   2  12   8      556.56     1717.97   1163.16 o 
   3  12   8     1961.76     2074.43   1119.99 o 
   4  12   8       45.38     1673.79   1211.55 o 
   5  12   8     8316.42     7958.89   1068.54 o 
  -4  13   8     5300.46     5003.20   2735.67 o 
  -3  13   8     1603.54     1757.70   2965.21 o 
  -2  13   8     3991.64     5303.96   1115.49 o 
  -1  13   8      994.61     1758.19   1058.77 o 
   0  13   8     5309.90     4828.65   1021.75 o 
   1  13   8     4350.54     4786.75   1064.58 o 
   2  13   8      537.93     1095.00   1270.20 o 
   3  13   8    17152.38    18243.88   1366.82 o 
   4  13   8        3.22      330.86   1522.93 o 
   5  13   8     1758.50     1701.12   1312.13 o 
  -4  14   8    17368.06    17472.84   3037.90 o 
  -3  14   8      182.81      520.66   2977.97 o 
  -2  14   8      363.66      308.55   1208.51 o 
  -1  14   8     6193.61     7877.74   1163.92 o 
   0  14   8    12244.64    13275.91   1162.99 o 
   1  14   8    23373.99    26595.15   1245.35 o 
   2  14   8       37.68     -253.01   1250.48 o 
   3  14   8       35.01     1396.44   1464.56 o 
   4  14   8      277.85     2603.36   1469.56 o 
  -4  15   8      435.85      722.59   1363.19 o 
  -3  15   8      132.85      489.21   1426.48 o 
  -2  15   8    18581.86    19051.92   1359.39 o 
  -1  15   8     2345.13     1991.16   1255.79 o 
   0  15   8      329.71     1182.18   1257.36 o 
   1  15   8      276.30     1000.73   1309.00 o 
   2  15   8     6020.16     7335.11   1555.78 o 
   3  15   8      921.78     2438.52   1455.32 o 
   4  15   8     1537.13     1441.03   1840.24 o 
  -5  16   8    11854.03     9559.30   1969.53 o 
  -4  16   8      282.47      430.29   1601.06 o 
  -3  16   8     4411.17     5032.40   1528.68 o 
  -2  16   8     1216.20     2573.62   1418.62 o 
  -1  16   8     1598.73     2807.83   1367.38 o 
   0  16   8     2024.87     3616.92   1366.00 o 
   1  16   8     3797.61     5271.31   1463.20 o 
   2  16   8     2054.72     1236.83   1538.73 o 
   3  16   8       21.69     1328.32   1620.25 o 
  -4  17   8     4938.69     4736.78   1797.49 o 
  -3  17   8    15913.63    14561.69   1669.16 o 
  -2  17   8       41.51     2215.27   1512.42 o 
  -1  17   8      327.23      911.64   1423.93 o 
   0  17   8     4893.42     6306.91   1689.09 o 
   1  17   8    11004.66    11386.55   1625.76 o 
   2  17   8    15039.61    13655.73   2040.29 o 
  -3  18   8        4.60     1523.05   1773.90 o 
  -2  18   8      563.14      440.12   1679.07 o 
  -1  18   8     5690.13     5544.81   1586.92 o 
   0  18   8     3209.73     2714.80   1686.14 o 
   1  18   8       62.46     1094.70   1792.96 o 
  -1 -20   9       33.82     2230.17   1270.69 o 
   0 -20   9       34.03       95.84   1226.11 o 
  -3 -19   9      157.10     -710.42   1990.14 o 
  -2 -19   9     1082.61      746.58   1268.93 o 
  -1 -19   9     2281.52     1840.49   1125.99 o 
   0 -19   9     4957.19     3461.00   1048.59 o 
   1 -19   9     1522.13      949.86   1029.30 o 
   2 -19   9     3271.38     1879.65   1263.04 o 
  -3 -18   9     1698.21     3051.02   1442.37 o 
  -2 -18   9    10519.99    10390.86   1141.63 o 
  -1 -18   9     1873.31      489.39   1134.58 o 
   0 -18   9     8283.12     8226.77    968.81 o 
   1 -18   9      384.63     1292.66    930.43 o 
   2 -18   9      181.28      803.71   1147.66 o 
   3 -18   9     4713.04     2825.93   1252.66 o 
  -4 -17   9     6691.43     6463.79   1374.40 o 
  -3 -17   9     3864.96     3809.46   1158.96 o 
  -2 -17   9      767.48     1330.03   1085.70 o 
  -1 -17   9     1113.05     1846.59    979.21 o 
   0 -17   9      337.09      549.20    887.58 o 
   1 -17   9      447.98     1065.28    944.47 o 
   2 -17   9      961.53     1330.00   1070.12 o 
   3 -17   9     5570.87     4361.76   1111.82 o 
   4 -17   9     1024.37     1468.33   1268.33 o 
  -5 -16   9      317.19     2208.77   1596.83 o 
  -4 -16   9      920.67     2097.40   1380.42 o 
  -3 -16   9      563.95      635.95   1079.75 o 
  -2 -16   9     2480.77     2560.71   1045.12 o 
  -1 -16   9      237.58      435.12    959.97 o 
   0 -16   9     6811.47     7259.21    849.51 o 
   1 -16   9     3744.56     3501.60    955.38 o 
   2 -16   9     2283.99     3557.50   1017.58 o 
   3 -16   9     6575.90     6406.34   1081.17 o 
   4 -16   9     5003.60     4376.06   1276.34 o 
   5 -16   9    10764.62     7969.32   1671.76 o 
  -5 -15   9       73.07     1252.82   1393.56 o 
  -4 -15   9    15745.55    17013.04   1242.95 o 
  -3 -15   9     5096.02     8116.45   1188.70 o 
  -2 -15   9      552.46      713.07    969.22 o 
  -1 -15   9    36089.13    35455.10    929.36 o 
   0 -15   9     1794.35     2271.33    818.83 o 
   1 -15   9     4926.75     5106.56    921.88 o 
   2 -15   9     1086.88      961.27    891.31 o 
   3 -15   9      809.83     1309.77   1084.51 o 
   4 -15   9     3944.44     2860.29   1259.39 o 
   5 -15   9    12086.99    11627.03   1759.53 o 
  -6 -14   9     2120.13     2502.90   2132.82 o 
  -5 -14   9      350.18     1709.70   1317.83 o 
  -4 -14   9     5230.22     6769.63   1173.68 o 
  -3 -14   9     9351.05     8791.47   1453.22 o 
  -2 -14   9    10181.44    10739.56    997.80 o 
  -1 -14   9      100.91      -91.35    852.18 o 
   0 -14   9     3220.16     3105.95    741.02 o 
   1 -14   9     2531.26     1400.48    900.01 o 
   2 -14   9     1150.65     2451.28    882.88 o 
   3 -14   9      798.19     1156.69    999.79 o 
   4 -14   9     9015.61     8629.40   1188.20 o 
   5 -14   9     2723.86     1909.29   2235.63 o 
   6 -14   9       23.49       82.72   2525.26 o 
  -6 -13   9     3965.68     5594.13   1978.41 o 
  -5 -13   9     3814.33     4148.84   1214.04 o 
  -4 -13   9      351.63      378.67   1147.75 o 
  -3 -13   9      391.00     1227.33   1052.55 o 
  -2 -13   9     1310.77     1122.43    924.69 o 
  -1 -13   9    11334.91    11247.30    795.26 o 
   0 -13   9        7.19      372.24    741.82 o 
   1 -13   9     8734.72     8469.81    847.90 o 
   2 -13   9      175.14      487.22    917.91 o 
   3 -13   9     4384.45     5273.48    976.18 o 
   4 -13   9    15547.27    14811.94   1179.14 o 
   5 -13   9     7760.61     7735.22   1932.59 o 
   6 -13   9     6622.07     6682.29   2282.71 o 
  -7 -12   9     1149.15     6108.92   2239.13 o 
  -6 -12   9     3615.48     3366.85   1846.65 o 
  -5 -12   9      775.46     2618.52   1732.70 o 
  -4 -12   9      345.62      364.97   1659.41 o 
  -3 -12   9    24865.86    24233.12   1476.13 o 
  -2 -12   9     6365.29     6765.37   1112.71 o 
  -1 -12   9      423.22      361.93    803.35 o 
   0 -12   9    65576.35    65797.39    922.99 o 
   1 -12   9      205.49     1132.94   1128.93 o 
   2 -12   9     3873.43     4103.07    877.13 o 
   3 -12   9      179.43     1090.54    947.39 o 
   4 -12   9     3317.97     2672.26   1062.81 o 
   5 -12   9     6354.97     4599.81   1785.29 o 
   6 -12   9     9610.83    10796.84   2353.72 o 
  -7 -11   9     7578.04     8343.92   2064.02 o 
  -6 -11   9     6674.22     8137.30   1751.37 o 
  -5 -11   9     6249.54     5229.64   1414.73 o 
  -4 -11   9      395.52     1265.28   1425.87 o 
  -3 -11   9    10817.23    10685.82   1491.61 o 
  -2 -11   9     4993.45     4970.35   1297.46 o 
  -1 -11   9    18810.82    17892.09    776.57 o 
   0 -11   9     1095.23     1559.86    681.53 o 
   1 -11   9    13266.66    12907.82    834.15 o 
   2 -11   9     7983.06     7953.96    877.23 o 
   3 -11   9     1152.19     1552.43    931.09 o 
   4 -11   9       57.04      390.48   1007.87 o 
   5 -11   9     6764.74     4552.02   1839.35 o 
   6 -11   9     4638.65     2969.74   1306.19 o 
  -7 -10   9      716.54     2287.46   1927.30 o 
  -5 -10   9     1246.20     2843.04   1411.78 o 
  -4 -10   9     9118.59    10314.70   1446.31 o 
  -3 -10   9      398.27     1338.30   1386.97 o 
  -2 -10   9       63.75      140.80   1204.08 o 
  -1 -10   9     1458.75     1721.42    725.52 o 
   0 -10   9    25102.48    25932.43    774.09 o 
   1 -10   9       12.74      693.07    794.56 o 
   2 -10   9     7945.34     8399.59    874.23 o 
   3 -10   9     1748.18     2315.15    908.94 o 
   4 -10   9     5599.75     5905.84    947.27 o 
   5 -10   9    21981.97    20070.39   1718.36 o 
   6 -10   9     8218.17     7004.41   1664.46 o 
  -8  -9   9       62.11     -627.68   2505.84 o 
  -7  -9   9    22979.74    24593.90   2086.31 o 
  -5  -9   9     4183.33     4070.35   1316.16 o 
  -4  -9   9     1524.25     1786.98   1236.77 o 
  -3  -9   9        5.00      656.35    876.66 o 
  -2  -9   9    28863.91    29271.88   1020.07 o 
  -1  -9   9     4092.87     3880.33    744.74 o 
   0  -9   9     3174.60     3269.10    688.70 o 
   1  -9   9   112048.79   115446.30   1558.31 o 
   2  -9   9     2066.92     1896.34    900.66 o 
   3  -9   9     3656.42     3856.75    898.59 o 
   4  -9   9       19.30      171.55    857.99 o 
   5  -9   9     3829.64     4181.41   1515.64 o 
  -8  -8   9      532.68      588.85   2379.75 o 
  -5  -8   9     6484.30     7109.27    951.21 o 
  -4  -8   9     8849.82     9820.01   1121.59 o 
  -3  -8   9     2368.68     2366.89    884.79 o 
  -2  -8   9    16719.29    16143.46    882.78 o 
  -1  -8   9     1302.98     1243.46    713.14 o 
   0  -8   9    35215.88    36842.78    925.71 o 
   1  -8   9     1526.72     1407.59    852.98 o 
   2  -8   9    28319.36    29511.72    882.11 o 
   3  -8   9    24016.35    24073.72    960.25 o 
   4  -8   9      161.53      209.24    901.48 o 
   5  -8   9     1460.91     1694.29   1397.30 o 
  -8  -7   9      976.10     1594.50   1559.28 o 
  -5  -7   9      285.90      326.60    980.21 o 
  -4  -7   9      281.16      518.71    854.30 o 
  -3  -7   9    14596.56    15384.59    995.28 o 
  -2  -7   9      942.45     1692.63    837.56 o 
  -1  -7   9      986.37      494.05    764.58 o 
   0  -7   9     3282.75     3642.85    721.04 o 
   1  -7   9    28451.74    29138.42    723.27 o 
   2  -7   9      702.08      642.32    741.43 o 
   3  -7   9     5190.19     5542.97   1302.63 o 
   4  -7   9     3938.77     4721.88    756.31 o 
   5  -7   9     2067.13     3284.42   1037.30 o 
  -8  -6   9      675.05     1153.44   1951.60 o 
  -6  -6   9    32057.11    35402.32   1741.74 o 
  -5  -6   9      318.08     1017.49    835.31 o 
  -4  -6   9     4764.37     4309.42    839.97 o 
  -3  -6   9      516.18      788.31    952.64 o 
  -2  -6   9       54.52      116.37    815.54 o 
  -1  -6   9    27424.99    27337.38    855.91 o 
   0  -6   9      927.96     1031.21    718.45 o 
   1  -6   9    11508.16    12354.53    658.12 o 
   2  -6   9   133112.08   136154.78   1759.11 o 
   3  -6   9     8542.87     7833.69    710.10 o 
   4  -6   9     4204.24     4395.14    741.19 o 
   5  -6   9      760.69     1581.85   1104.86 o 
   7  -6   9    10292.92    10394.63   1836.64 o 
  -8  -5   9    17406.77    16326.88   1731.31 o 
  -7  -5   9     1135.53     1674.55   2020.17 o 
  -6  -5   9     1958.67     2118.40   1743.42 o 
  -5  -5   9    55570.39    58170.90   1986.81 o 
  -4  -5   9     5638.72     5545.10    754.93 o 
  -3  -5   9     8603.63     8916.15    818.07 o 
  -2  -5   9     5361.41     5704.92    833.91 o 
  -1  -5   9    12234.57    12390.29    790.25 o 
   0  -5   9      116.62      477.92    704.74 o 
   1  -5   9    25360.55    25094.36    667.24 o 
   2  -5   9      137.41      668.25    562.93 o 
   3  -5   9    22916.28    22670.68    977.92 o 
   4  -5   9    35389.98    35887.64    967.72 o 
   5  -5   9      662.30     1070.75   1007.48 o 
   7  -5   9     1310.57     3470.91   1952.08 o 
  -9  -4   9     4308.90     -955.17   3508.77 o 
  -8  -4   9      300.30      391.81   1436.52 o 
  -7  -4   9     3982.83     4514.41   1150.79 o 
  -6  -4   9    11504.68    12496.34   1080.09 o 
  -5  -4   9     3513.00     4028.52    975.13 o 
  -4  -4   9     1404.70     1512.94    737.46 o 
  -3  -4   9     9582.84     9905.58    827.87 o 
  -2  -4   9     6288.75     6399.14    660.06 o 
  -1  -4   9     6324.76     6398.57    743.27 o 
   0  -4   9     5555.22     5993.02    680.03 o 
   1  -4   9        5.71      174.85    569.62 o 
   2  -4   9    16272.27    16170.17    611.99 o 
   3  -4   9       93.67      860.50    568.76 o 
   4  -4   9      352.61     1153.35    929.49 o 
   5  -4   9     6411.32     6412.83    804.29 o 
   6  -4   9        9.62     -272.47   1498.61 o 
   7  -4   9    19392.65    21324.81   1208.12 o 
  -9  -3   9     2703.66     2211.60   1736.87 o 
  -8  -3   9      907.94     1464.74   1378.21 o 
  -7  -3   9      226.60      627.16   1096.83 o 
  -6  -3   9     3034.95     3836.85   1072.38 o 
  -5  -3   9    30920.67    31694.32   1056.99 o 
  -4  -3   9     2912.36     2823.66    719.13 o 
  -3  -3   9     4600.61     4587.36    744.45 o 
  -2  -3   9      909.50     1772.16    636.06 o 
  -1  -3   9      343.19      848.32    575.64 o 
   0  -3   9    14930.87    14749.08    686.74 o 
   1  -3   9     1798.69     1876.43    547.66 o 
   2  -3   9    17568.54    17912.53    604.65 o 
   3  -3   9    87480.53    86559.56   1331.64 o 
   4  -3   9    11499.11    11520.97    770.31 o 
   5  -3   9    10199.00    10692.61    804.33 o 
   6  -3   9     3704.20     4497.85   1656.85 o 
   7  -3   9      480.25     1780.49   1144.83 o 
  -9  -2   9      238.23     1097.26   1814.47 o 
  -8  -2   9      700.62      489.72   1442.30 o 
  -7  -2   9    46309.25    45925.72   1263.37 o 
  -6  -2   9     1104.92     1050.96   1132.40 o 
  -5  -2   9       61.78      676.34   1907.37 o 
  -4  -2   9   118688.79   120467.81   3696.20 o 
  -3  -2   9     8320.40     8104.46    758.00 o 
  -2  -2   9     5784.54     5872.78    635.84 o 
  -1  -2   9    12612.78    12497.57    624.32 o 
   0  -2   9        0.77      181.10    594.02 o 
   1  -2   9     9732.84    10011.78    549.57 o 
   2  -2   9    11310.22    11259.16    575.70 o 
   3  -2   9       31.58        5.73    704.96 o 
   4  -2   9    20365.11    21029.36    781.12 o 
   5  -2   9    27731.44    27195.82   1532.23 o 
   6  -2   9     1923.64     3378.08    934.91 o 
   7  -2   9        0.52      760.44   1169.16 o 
  -9  -1   9     5233.81     4558.17   2120.65 o 
  -8  -1   9     9707.29     9827.59   1491.66 o 
  -7  -1   9     4956.95     5124.57   2047.88 o 
  -6  -1   9     8310.58     9267.88   1412.99 o 
  -5  -1   9    17616.37    20879.99   2445.49 o 
  -4  -1   9     9322.02     9682.70    954.29 o 
  -3  -1   9     4249.76     3646.82    713.55 o 
  -2  -1   9    24835.18    24839.60    677.51 o 
  -1  -1   9     3968.62     4020.23    532.16 o 
   0  -1   9     7965.80     8236.75    522.12 o 
   1  -1   9    13863.46    14164.90    584.37 o 
   2  -1   9      825.87     1237.03    683.63 o 
   3  -1   9     4687.14     4421.23    654.22 o 
   4  -1   9        2.11      477.86    697.98 o 
   5  -1   9      967.89     3100.75   1460.32 o 
   6  -1   9     4854.41     4022.21    993.12 o 
   7  -1   9     1406.83     2381.11    922.45 o 
  -9   0   9      942.06      520.80   1946.92 o 
  -8   0   9     1663.56     2599.94   1533.67 o 
  -7   0   9     2026.87     2770.93   3014.42 o 
  -6   0   9       65.87      343.97   1928.56 o 
  -5   0   9     5148.85     5703.35    961.13 o 
  -4   0   9    26271.37    25686.61   1062.45 o 
  -3   0   9    14190.81    13158.14    751.18 o 
  -2   0   9     6369.68     6552.66    583.81 o 
  -1   0   9     3983.94     3813.39    535.10 o 
   0   0   9     1708.60     2010.20    465.67 o 
   1   0   9     4816.18     5111.21    672.06 o 
   2   0   9       34.17     -277.13    617.86 o 
   3   0   9     8657.74     8970.01    682.18 o 
   4   0   9    48569.38    48153.00   1958.56 o 
   5   0   9     7964.89     7420.46    811.13 o 
   6   0   9    10455.95    11027.67    997.23 o 
   7   0   9      948.51     1296.98    886.64 o 
  -9   1   9      377.84     2545.06   1946.51 o 
  -6   1   9    76184.45    75869.84   1400.43 o 
  -5   1   9      120.96      661.76    939.12 o 
  -4   1   9       16.71      175.16    827.16 o 
  -3   1   9   187960.80   183844.44   1585.19 o 
  -2   1   9    15285.68    14878.29    669.74 o 
  -1   1   9       14.39      -59.77    562.17 o 
   0   1   9     1669.40     2074.17    544.37 o 
   1   1   9     9260.57     8673.04    621.11 o 
   2   1   9    12606.23    12783.13    646.95 o 
   3   1   9      163.43      324.59   1167.85 o 
   4   1   9     1568.04     1646.96    690.79 o 
   5   1   9    12046.52    11881.61   1208.31 o 
   6   1   9    12784.19    13195.02    776.25 o 
   7   1   9     2311.82     3088.50    909.66 o 
  -9   2   9      911.53     2165.92   1805.75 o 
  -4   2   9    29052.94    27872.83   1014.37 o 
  -3   2   9    17528.51    16251.48   1004.03 o 
  -2   2   9     2126.90     2000.56    600.66 o 
  -1   2   9    25001.63    23881.20    600.87 o 
   0   2   9      904.95      882.18    502.20 o 
   1   2   9     2663.59     2539.94    512.02 o 
   2   2   9    25660.91    25697.81    697.75 o 
   3   2   9     1308.33     1260.87    614.61 o 
   4   2   9     1098.71     1466.88    702.32 o 
   5   2   9        0.87      848.42    840.46 o 
   6   2   9     2998.34     3868.69    696.52 o 
   7   2   9     2261.00     2796.87    944.80 o 
  -9   3   9      701.31     3036.92   1971.08 o 
  -5   3   9     2199.26     1777.96    862.19 o 
  -4   3   9     5115.31     5690.02    790.55 o 
  -3   3   9     7339.18     6951.50    855.49 o 
  -2   3   9    24683.88    24414.12    860.93 o 
  -1   3   9    11935.41    11820.65    525.74 o 
   0   3   9    16973.65    16204.88    571.07 o 
   1   3   9     6973.53     7095.53    575.86 o 
   2   3   9    16260.11    16262.56    662.44 o 
   3   3   9      110.25      739.61    633.64 o 
   4   3   9      191.39      494.05    561.96 o 
   5   3   9    22969.92    23208.84   1852.78 o 
   6   3   9     2319.77     2245.82    699.97 o 
   7   3   9     6947.85     6554.61    935.47 o 
  -9   4   9     4211.65     4161.68   1876.17 o 
  -5   4   9    95939.03    96219.81   1330.30 o 
  -4   4   9       17.29      958.53    802.83 o 
  -3   4   9      841.97     1499.39    822.72 o 
  -2   4   9   217413.22   203067.55   5003.33 o 
  -1   4   9    13066.92    12468.94    509.60 o 
   0   4   9     3687.26     3628.16    487.96 o 
   1   4   9     1766.41     1649.95    449.01 o 
   2   4   9    18566.23    17930.39    512.46 o 
   3   4   9    14514.76    14182.83    533.12 o 
   4   4   9     3385.51     3843.62    543.00 o 
   5   4   9     4962.50     4828.07    617.04 o 
   6   4   9     4491.95     5487.57    761.17 o 
   7   4   9     4011.50     3666.18    961.61 o 
  -5   5   9     6515.13     6287.12    903.04 o 
  -4   5   9      224.27      243.31    978.10 o 
  -3   5   9    24756.03    25026.64    943.00 o 
  -2   5   9     8786.45     8648.18    730.03 o 
  -1   5   9      795.70      914.96    467.33 o 
   0   5   9    13643.54    12766.29    475.20 o 
   1   5   9      465.03      681.72    438.49 o 
   2   5   9     2825.06     2530.32    475.93 o 
   3   5   9    13042.55    12499.85    532.70 o 
   4   5   9     3507.98     4096.24    707.43 o 
   5   5   9        6.22      255.30    810.98 o 
   6   5   9       41.14      866.08    753.16 o 
   7   5   9     2432.43     2936.34    956.53 o 
  -5   6   9     2403.99     1836.46    979.12 o 
  -4   6   9    11072.74    10483.01   1022.85 o 
  -3   6   9     9330.41     8296.12    875.59 o 
  -2   6   9       10.74      396.67    668.93 o 
  -1   6   9    14803.64    14168.07    580.69 o 
   0   6   9    10666.31    11243.08    546.78 o 
   1   6   9    25282.67    24786.66    491.18 o 
   2   6   9     5134.48     5593.99    523.96 o 
   3   6   9    18319.54    17809.75    563.07 o 
   4   6   9      441.63     1190.09    745.41 o 
   5   6   9     1918.39     2768.18    883.98 o 
   6   6   9    11720.26    12730.76    794.59 o 
   7   6   9      193.71      463.38   1076.02 o 
  -4   7   9    71674.34    69707.48   1194.64 o 
  -3   7   9      200.96     1070.55    909.97 o 
  -2   7   9     1662.86     2343.97    809.50 o 
  -1   7   9   178051.28   174693.84   1228.24 o 
   0   7   9     5289.38     5193.25    541.71 o 
   1   7   9     3781.61     3770.08    595.36 o 
   2   7   9     1281.81     1206.87    661.78 o 
   3   7   9    14477.88    15215.64    566.52 o 
   4   7   9    14362.41    12960.52    795.27 o 
   5   7   9     1184.15     1289.79    760.62 o 
   6   7   9     5756.66     6232.45    839.15 o 
  -4   8   9     8686.55     8624.45   1011.48 o 
  -3   8   9     2332.06     1485.82    920.72 o 
  -2   8   9    17441.67    17668.74   1355.70 o 
  -1   8   9     1325.47     2072.81    772.07 o 
   0   8   9     2350.27     2983.98    575.17 o 
   1   8   9      237.56       54.15    564.37 o 
   2   8   9      122.96       97.96    662.26 o 
   3   8   9      224.86      226.97    700.75 o 
   4   8   9     3918.88     3912.45    796.45 o 
   5   8   9     1498.49     1474.71    810.72 o 
   6   8   9        9.58      137.22    949.28 o 
  -3   9   9    11157.22    10446.05   3219.44 o 
  -2   9   9     7013.21     7304.44    870.49 o 
  -1   9   9     1985.27     2084.13    797.29 o 
   0   9   9     4194.39     3585.29    795.75 o 
   1   9   9     6125.16     6996.51    624.45 o 
   2   9   9    21411.94    21340.21    737.55 o 
   3   9   9     4351.86     4611.78   1121.26 o 
   4   9   9    11818.65     9490.67   1168.61 o 
   5   9   9        0.56      211.58    840.77 o 
   6   9   9     4884.61     3923.99   1072.06 o 
  -3  10   9    32371.75    32514.68   3745.04 o 
  -2  10   9      393.22     1060.91   1927.15 o 
  -1  10   9        7.35     -394.83    819.51 o 
   0  10   9    86458.34    84467.77   3848.01 o 
   1  10   9     2712.98     2740.59    826.88 o 
   2  10   9     1854.84     1532.21    818.87 o 
   3  10   9      365.71     1800.55   1309.05 o 
   4  10   9     6978.52     8579.89    857.60 o 
   5  10   9    10941.95     9632.92    904.89 o 
   6  10   9      968.93      323.92   1132.98 o 
  -3  11   9     9428.45     8840.00   4139.02 o 
  -2  11   9    10312.71    11290.55   1078.98 o 
  -1  11   9     9763.52    10929.87    940.20 o 
   0  11   9      165.36      298.08    915.87 o 
   1  11   9     2284.68     2579.65    906.97 o 
   2  11   9      721.76      734.94   1095.11 o 
   3  11   9       13.19      334.83    900.54 o 
   4  11   9      727.91      682.99    872.69 o 
   5  11   9     1268.72      680.55    870.23 o 
  -3  12   9        1.65     -549.81   3921.67 o 
  -2  12   9     4919.30     4993.78   1132.04 o 
  -1  12   9     6130.33     6668.35   1026.75 o 
   0  12   9     1702.03     2216.43    948.84 o 
   1  12   9     3802.51     3732.63   1027.64 o 
   2  12   9     1401.76     1548.18   1221.99 o 
   3  12   9    17725.30    19229.40   1352.53 o 
   4  12   9     2622.32     2618.99    972.85 o 
   5  12   9     6837.51     1997.12   1146.46 o 
  -4  13   9     6474.48     6654.41   3258.90 o 
  -3  13   9      389.52     2038.53   1287.61 o 
  -2  13   9    19997.00    18987.04   1219.08 o 
  -1  13   9      774.02     1080.78   1102.64 o 
   0  13   9      108.89     1160.35   1076.67 o 
   1  13   9    29623.80    29378.48   1190.22 o 
   2  13   9      379.51      306.58   1323.65 o 
   3  13   9      144.11      199.50   1284.59 o 
   4  13   9      602.76     2656.25   1039.11 o 
  -4  14   9     1817.01     2629.33   3296.41 o 
  -3  14   9     3234.04     4026.04   1289.94 o 
  -2  14   9     9003.67    10754.36   1185.77 o 
  -1  14   9    16283.57    17961.72   1253.37 o 
   0  14   9     4382.99     4976.33   1138.16 o 
   1  14   9     1314.40     2590.78   1211.87 o 
   2  14   9     1259.87     1363.05   1470.14 o 
   3  14   9     1061.66     1022.19   1494.35 o 
   4  14   9        7.05     1839.03   1151.26 o 
  -4  15   9     8691.93     9467.08   1426.68 o 
  -3  15   9      135.81     1347.35   1460.78 o 
  -2  15   9      578.43     2302.02   1373.13 o 
  -1  15   9      718.80      366.34   1280.59 o 
   0  15   9     5075.97     6915.73   1368.46 o 
   1  15   9       34.76      657.05   1240.02 o 
   2  15   9     3551.04     2786.93   1598.10 o 
   3  15   9       11.69    -1552.13   1552.13 o 
  -5  16   9     1771.17     2205.56   2015.68 o 
  -4  16   9     2412.99     1975.13   1549.53 o 
  -3  16   9     7892.91    10131.95   1621.48 o 
  -2  16   9        0.19     1144.31   1493.35 o 
  -1  16   9     6852.61     8846.07   1429.97 o 
   0  16   9      669.99       30.09   1444.10 o 
   1  16   9      301.99     1712.18   1495.24 o 
   2  16   9     8196.65     7862.63   1839.98 o 
   3  16   9        4.81      248.15   1931.64 o 
  -4  17   9      492.59      973.35   1869.15 o 
  -3  17   9      638.71     1508.32   1713.58 o 
  -2  17   9     3472.51     3372.22   1621.35 o 
  -1  17   9     7002.06     8004.31   1641.51 o 
   0  17   9    11394.59    13304.74   2326.01 o 
   1  17   9     1125.76     1628.18   1671.13 o 
   2  17   9      540.96    -1046.31   2082.89 o 
  -3  18   9     7593.58     4116.80   1958.45 o 
  -2  18   9     1797.13     2232.02   1799.52 o 
  -1  18   9      356.04      355.93   1806.68 o 
   0  18   9       41.81      145.47   1850.41 o 
  -2 -19  10     4670.89     3630.83   1313.46 o 
  -1 -19  10       41.61      621.06   1201.16 o 
   0 -19  10     3781.04     2973.51   1053.43 o 
   1 -19  10     4086.36     2684.80   1101.84 o 
   2 -19  10     9424.51     4921.48   1182.02 o 
  -3 -18  10     3140.18     3691.46   1286.50 o 
  -2 -18  10    14182.58    12705.95   1243.49 o 
  -1 -18  10        4.07      888.69   1076.86 o 
   0 -18  10     2465.10     2076.20   1081.13 o 
   1 -18  10     1095.26      778.92   1052.62 o 
   2 -18  10    21677.95    18601.23   1091.23 o 
   3 -18  10     3695.79     3631.09   1229.88 o 
  -4 -17  10       18.37      562.53   1390.89 o 
  -3 -17  10      782.86     1941.75   1221.38 o 
  -2 -17  10      159.04      310.11   1140.32 o 
  -1 -17  10      298.46     1340.80    993.97 o 
   0 -17  10     2310.47     2501.24    888.83 o 
   1 -17  10     3914.15     2953.97    923.01 o 
   2 -17  10     3263.08     3462.67   1028.28 o 
   3 -17  10     2288.74     2407.84   1141.47 o 
   4 -17  10     3742.13     3562.16   1387.35 o 
  -5 -16  10        2.41     1023.09   1659.46 o 
  -4 -16  10     1536.49     2239.15   1425.64 o 
  -3 -16  10       78.51     1568.26   1263.15 o 
  -2 -16  10     3530.27     4225.14   1036.98 o 
  -1 -16  10     5197.27     4404.50    956.63 o 
   0 -16  10      710.39     1114.28    877.56 o 
   1 -16  10     4369.07     3975.45    881.45 o 
   2 -16  10     5248.73     4838.32    999.75 o 
   3 -16  10    18060.33    16708.95   1200.76 o 
   4 -16  10     1242.45     2011.18   1294.96 o 
  -5 -15  10      245.68     2568.44   1421.11 o 
  -4 -15  10      822.67     1913.35   1213.33 o 
  -3 -15  10    20042.16    22089.80   2516.17 o 
  -2 -15  10     3403.10     3208.84    964.68 o 
  -1 -15  10    15902.61    14903.69    875.43 o 
   0 -15  10        3.40     1218.80    785.70 o 
   1 -15  10      775.29     1323.14    814.50 o 
   2 -15  10     2497.40     1189.24   1000.55 o 
   3 -15  10    17679.25    17049.63   1145.41 o 
   4 -15  10     1198.00     2285.40   1289.34 o 
   5 -15  10       30.19     2508.77   1590.53 o 
  -6 -14  10     2025.56     1382.87   2171.69 o 
  -5 -14  10     7393.76     7126.11   1454.51 o 
  -4 -14  10     2362.45     2301.58   1147.52 o 
  -3 -14  10      416.60     1707.06   1086.58 o 
  -2 -14  10     2556.78     2209.37    913.86 o 
  -1 -14  10      153.09      513.36    792.79 o 
   0 -14  10       11.27       -7.89    745.52 o 
   1 -14  10     4283.10     3928.13    766.69 o 
   2 -14  10     8525.10     7842.33    988.37 o 
   3 -14  10     2710.93     3442.78   1012.55 o 
   4 -14  10      789.21     1753.72   1212.77 o 
   5 -14  10     4863.09     5810.42   2086.29 o 
  -6 -13  10     1983.71     2556.35   2035.35 o 
  -5 -13  10     2332.00     2278.98   1378.20 o 
  -4 -13  10        5.54     1372.10   1814.87 o 
  -3 -13  10        5.10      442.77   1454.81 o 
  -2 -13  10       10.95     1040.91    946.17 o 
  -1 -13  10     9605.23     9361.21    856.37 o 
   0 -13  10     3284.82     3259.17    736.27 o 
   1 -13  10     1374.34     1547.03    769.25 o 
   2 -13  10    10054.69     9978.08    974.10 o 
   3 -13  10     7212.77     7238.11   1038.90 o 
   4 -13  10    16218.79    16464.27   1684.62 o 
   5 -13  10     1850.92     1548.36   1933.01 o 
   6 -13  10     4282.64     1106.23   2675.43 o 
  -7 -12  10     1758.21      827.69   2293.18 o 
  -6 -12  10      188.70     2004.77   1868.52 o 
  -5 -12  10    23172.75    24000.74   2013.57 o 
  -4 -12  10     1245.90     2721.31   1577.29 o 
  -3 -12  10     1857.46     3885.97   1407.33 o 
  -2 -12  10    69449.43    68908.18   1847.46 o 
  -1 -12  10     5125.67     5197.03    785.16 o 
   0 -12  10     9903.94     8883.58    724.26 o 
   1 -12  10       28.09     1011.25    711.16 o 
   2 -12  10      307.31      632.79    882.36 o 
   3 -12  10     3068.26     5076.67   1334.94 o 
   4 -12  10    15696.79    14504.57   1762.88 o 
   5 -12  10       80.79      195.41   1247.43 o 
   6 -12  10       18.91     -447.64   2393.89 o 
  -7 -11  10       51.35      291.94   2150.63 o 
  -5 -11  10     4037.71     4420.51   1666.83 o 
  -4 -11  10    10720.38    11375.67   1696.33 o 
  -3 -11  10     7236.43     9065.79   1371.83 o 
  -2 -11  10     2648.70     2723.63   1129.72 o 
  -1 -11  10     6486.10     6875.18    713.07 o 
   0 -11  10     2459.45     2623.07    729.57 o 
   1 -11  10      263.73      294.54    709.16 o 
   2 -11  10     4130.27     4360.01    911.68 o 
   3 -11  10    15471.72    14844.09   1361.93 o 
   4 -11  10     3168.84     3718.11   1020.25 o 
   5 -11  10      219.74     1270.03   1634.98 o 
   6 -11  10     3775.23     5905.52   1973.38 o 
  -5 -10  10     3312.26     4541.16   1481.24 o 
  -4 -10  10      440.12     2637.68   1542.70 o 
  -3 -10  10      204.78      262.77   1440.36 o 
  -2 -10  10     2129.75     1788.88   1204.82 o 
  -1 -10  10       13.94     -256.29    777.65 o 
   0 -10  10    13098.61    13313.26    779.86 o 
   1 -10  10     1126.23     1670.62    664.44 o 
   2 -10  10     1345.20     1425.39    844.94 o 
   3 -10  10    16096.07    16687.05    965.85 o 
   4 -10  10    13152.64    13077.73   1011.92 o 
   5 -10  10     9308.81     8214.74   1763.09 o 
  -8  -9  10     1562.33     1669.86   2867.48 o 
  -5  -9  10      508.62     1017.14   1523.27 o 
  -4  -9  10    29066.52    30160.98   1474.65 o 
  -3  -9  10     1724.67     2695.60    984.51 o 
  -2  -9  10      120.64      404.30    808.14 o 
  -1  -9  10   130280.55   132533.05   2674.54 o 
   0  -9  10     4980.71     4744.93    707.80 o 
   1  -9  10     6560.07     6623.67    721.25 o 
   2  -9  10      331.26     1215.90    789.72 o 
   3  -9  10     3339.30     3826.26   1162.28 o 
   4  -9  10     2950.11     3174.23    907.63 o 
   5  -9  10    10535.64    10838.67   1597.95 o 
  -8  -8  10     6416.80     6081.87   2565.41 o 
  -5  -8  10      483.62     1629.03   1017.20 o 
  -4  -8  10     7151.61     7344.17    978.67 o 
  -3  -8  10     6701.23     8516.02   1352.51 o 
  -2  -8  10    22832.19    22700.66   1534.42 o 
  -1  -8  10     2993.29     2725.90    710.24 o 
   0  -8  10    18886.25    19559.42    705.65 o 
   1  -8  10     7428.67     7374.55    696.31 o 
   2  -8  10      853.71     1078.25    881.08 o 
   3  -8  10     3535.72     3883.00   1067.40 o 
   4  -8  10    17403.58    17373.71   1230.82 o 
   5  -8  10     3922.80     3348.15   1325.62 o 
  -8  -7  10     1473.11     1114.84   2185.86 o 
  -5  -7  10     4051.61     4457.23    973.05 o 
  -4  -7  10     4884.47     5523.13    971.44 o 
  -3  -7  10      422.77      593.38   1047.53 o 
  -2  -7  10      505.99      378.09    819.48 o 
  -1  -7  10    14313.09    14780.44    772.37 o 
   0  -7  10        2.57      502.35    705.22 o 
   1  -7  10    24601.71    24853.93    736.46 o 
   2  -7  10     3193.60     3893.41    759.66 o 
   3  -7  10     2323.98     1933.89    747.46 o 
   4  -7  10    28954.62    25710.38   1306.47 o 
   5  -7  10    12618.18    12708.49   1262.04 o 
   7  -7  10     1552.19      559.87   1918.16 o 
  -8  -6  10    18434.68    17163.11   2273.39 o 
  -6  -6  10     1627.62     1978.04   1423.07 o 
  -5  -6  10     6093.61     6400.81    879.66 o 
  -4  -6  10      713.80      701.28    982.65 o 
  -3  -6  10    46810.25    49192.17   1760.19 o 
  -2  -6  10      666.27     1176.41    817.57 o 
  -1  -6  10     1770.88     2133.30    766.82 o 
   0  -6  10   180570.25   187256.56   5646.63 o 
   1  -6  10     1163.78     1671.39    646.35 o 
   2  -6  10     3644.70     3364.66    636.72 o 
   3  -6  10     3640.53     2981.55    694.39 o 
   4  -6  10    10280.71    10492.04    792.40 o 
   7  -6  10     3295.35     6284.40   1880.45 o 
  -8  -5  10     2480.26     2735.89   1801.43 o 
  -7  -5  10    11806.72    11528.40   2126.74 o 
  -6  -5  10     2466.47     2482.39   1244.77 o 
  -5  -5  10     2357.48     3121.01    846.59 o 
  -4  -5  10        0.82      135.90    790.90 o 
  -3  -5  10     7589.15     8109.10    802.70 o 
  -2  -5  10      137.57     1222.85    839.11 o 
  -1  -5  10    28038.86    29060.68    809.57 o 
   0  -5  10     1179.44     1206.22    716.91 o 
   1  -5  10    33503.94    32973.23    701.99 o 
   2  -5  10    13748.23    14201.94    818.45 o 
   3  -5  10      235.93      168.42    658.77 o 
   4  -5  10      815.20     1790.94    698.67 o 
   6  -5  10     4414.56     5059.46   1769.35 o 
   7  -5  10      651.08     1911.50   1315.54 o 
  -8  -4  10     8305.86     8079.10   1626.31 o 
  -7  -4  10      650.45     1234.14   1225.01 o 
  -6  -4  10      121.86      284.24   1146.01 o 
  -5  -4  10     2964.14     2810.10   1028.46 o 
  -4  -4  10     8908.36     9000.93    789.61 o 
  -3  -4  10     4250.02     4726.72    765.59 o 
  -2  -4  10     1735.18     2001.01    690.27 o 
  -1  -4  10      389.53      747.17    727.14 o 
   0  -4  10    24500.02    25239.85    731.78 o 
   1  -4  10       95.15      433.59    634.00 o 
   2  -4  10    21117.26    20787.63    660.66 o 
   3  -4  10     8584.08     8820.17    576.83 o 
   4  -4  10     1963.22     2284.30    737.18 o 
   5  -4  10    31483.14    32224.70   2305.90 o 
   6  -4  10     8362.07     9271.02   1713.60 o 
   7  -4  10        7.12      -38.92   1230.67 o 
  -8  -3  10      213.19      491.53   1477.85 o 
  -7  -3  10    27876.31    28460.96   1247.98 o 
  -6  -3  10      930.95     1098.03   1163.15 o 
  -5  -3  10      375.86      893.88    996.46 o 
  -4  -3  10     8342.71     7910.07    784.77 o 
  -3  -3  10      328.48      591.70    728.45 o 
  -2  -3  10    48335.89    47372.60   1297.68 o 
  -1  -3  10     1086.71     1554.36    549.58 o 
   0  -3  10     4745.67     5021.78    568.37 o 
   1  -3  10   204517.98   200409.05   4517.62 o 
   2  -3  10      185.69      216.58    535.96 o 
   3  -3  10     1262.71     1271.82    567.78 o 
   4  -3  10     3958.08     3620.07    737.69 o 
   5  -3  10    10470.81    10313.75   1319.77 o 
   6  -3  10     9107.06     8472.41   1077.09 o 
   7  -3  10     6122.62     5259.93   1265.56 o 
  -9  -2  10    15913.93    15132.55   2422.58 o 
  -8  -2  10      101.90      810.76   1488.56 o 
  -7  -2  10     1370.74     2234.33   1170.73 o 
  -6  -2  10    26660.33    27283.83   1597.26 o 
  -5  -2  10     1756.25     1356.09   1079.84 o 
  -4  -2  10     1478.02     1617.97    738.78 o 
  -3  -2  10      246.25      654.06    712.83 o 
  -2  -2  10     7479.07     7513.02    618.81 o 
  -1  -2  10       17.99      188.30    511.56 o 
   0  -2  10    19683.45    18922.96    623.51 o 
   1  -2  10     3405.92     3319.59    535.44 o 
   2  -2  10    37556.61    36599.02    622.91 o 
   3  -2  10    30623.29    32558.10   1276.03 o 
   4  -2  10       29.12      189.49    729.85 o 
   5  -2  10      112.64      549.84   1328.37 o 
   6  -2  10     4276.34     3850.61    931.00 o 
   7  -2  10     6279.84     5256.95   1157.52 o 
  -9  -1  10     2007.86     1300.08   2171.67 o 
  -8  -1  10     1934.87     2790.10   1577.65 o 
  -7  -1  10    12124.26    11991.39   2968.50 o 
  -6  -1  10      139.89      632.57   2170.19 o 
  -4  -1  10    16107.24    16687.32   1000.41 o 
  -3  -1  10     6206.88     6591.93    699.71 o 
  -2  -1  10     1761.66     2055.33    574.72 o 
  -1  -1  10      818.57      541.53    522.00 o 
   0  -1  10     4101.15     4010.36    482.75 o 
   1  -1  10    12175.67    12219.16    599.94 o 
   2  -1  10       16.45      323.63    682.32 o 
   3  -1  10     5079.61     4455.59    721.11 o 
   4  -1  10     9467.94     9609.82    749.16 o 
   5  -1  10      384.20      438.37    840.54 o 
   6  -1  10    23302.62    25270.65   1028.46 o 
   7  -1  10     4354.29     4567.25    907.97 o 
  -9   0  10       21.32      199.49   1994.91 o 
  -8   0  10      561.32     1270.20   1571.93 o 
  -5   0  10     3881.00     3948.98    960.43 o 
  -4   0  10      490.07     1061.00    949.06 o 
  -3   0  10     4360.89     4446.42    739.62 o 
  -2   0  10      186.15      353.73    551.22 o 
  -1   0  10    21966.23    21605.00    558.81 o 
   0   0  10     8879.95     8740.86    505.10 o 
   1   0  10    11220.05    11184.00    717.95 o 
   2   0  10   139658.92   139077.98   2298.58 o 
   3   0  10     2985.69     3642.06    709.09 o 
   4   0  10     4816.76     4326.15    715.68 o 
   5   0  10     8560.37     9301.14    876.66 o 
   6   0  10     4889.50     5383.69    934.23 o 
   7   0  10     8886.18     9413.48    961.54 o 
  -9   1  10     2941.82     2610.80   1821.71 o 
  -5   1  10    50662.21    50850.70   1182.69 o 
  -4   1  10     1123.08     1319.42    744.91 o 
  -3   1  10     1531.31     1207.84    915.62 o 
  -2   1  10     6114.77     5283.01    639.25 o 
  -1   1  10      740.07     1116.01    551.86 o 
   0   1  10    11358.06    11947.98    615.76 o 
   1   1  10    16532.05    15829.14    633.38 o 
   2   1  10     1353.34     1270.47    639.92 o 
   3   1  10    24986.78    24926.54    774.18 o 
   4   1  10    30695.92    30099.38   1100.92 o 
   5   1  10       39.92     -357.66    876.65 o 
   6   1  10        3.96      198.66    756.90 o 
   7   1  10      926.69        9.89    984.12 o 
  -9   2  10     5069.61     4031.39   2003.51 o 
  -4   2  10      361.51      433.13    773.79 o 
  -3   2  10    36817.31    36937.17   1089.75 o 
  -2   2  10     2171.32     1925.13    583.28 o 
  -1   2  10      779.97     1020.65    565.76 o 
   0   2  10      325.96      409.99    573.38 o 
   1   2  10     8685.94     8432.80    566.10 o 
   2   2  10     4855.25     4552.96    586.03 o 
   3   2  10        0.20      243.34    695.29 o 
   4   2  10      444.86      975.27    712.13 o 
   5   2  10    12008.69    11887.07   1203.14 o 
   6   2  10      432.27      813.38    758.60 o 
   7   2  10    12109.46    12857.92    993.45 o 
  -9   3  10     2679.50      428.60   1870.23 o 
  -5   3  10    17838.43    17318.75   1084.88 o 
  -4   3  10     6724.66     7066.70    932.79 o 
  -3   3  10     1358.51     1353.75    925.23 o 
  -2   3  10     3774.20     3896.53    560.01 o 
  -1   3  10      993.94     1151.99    485.57 o 
   0   3  10    20974.73    21380.02    616.82 o 
   1   3  10     4757.60     4744.41    526.32 o 
   2   3  10     5641.55     5209.53    578.01 o 
   3   3  10    72152.16    71229.84    990.95 o 
   4   3  10     2235.18     2814.83    565.91 o 
   5   3  10     7982.17     8542.70    656.07 o 
   6   3  10     7600.48     8028.33    762.46 o 
   7   3  10     1052.94      783.18    923.99 o 
  -9   4  10     1694.22     1353.48   1879.29 o 
  -5   4  10     1934.27     1563.34    905.86 o 
  -4   4  10    78182.02    78849.52   1251.66 o 
  -2   4  10      205.31      558.67    706.32 o 
  -1   4  10     3596.34     3627.90    494.70 o 
   0   4  10     9383.10     9388.48    498.38 o 
   1   4  10    26905.54    27565.29    507.74 o 
   2   4  10     2847.95     2951.38    504.63 o 
   3   4  10     2191.81     1695.99    512.97 o 
   4   4  10     9757.43    10384.16    609.21 o 
   5   4  10    17586.49    16934.77    929.56 o 
   6   4  10      254.86      744.33    790.78 o 
   7   4  10      253.37      847.85    937.27 o 
  -4   5  10     4949.85     5268.53    912.24 o 
  -2   5  10    50188.81    47569.05   1102.87 o 
  -1   5  10        0.97      207.45    458.30 o 
   0   5  10     2167.49     2285.11    466.96 o 
   1   5  10     3329.38     4173.28    457.32 o 
   2   5  10     6256.79     6125.84    507.63 o 
   3   5  10       57.56       -2.84    538.68 o 
   4   5  10      102.64      665.46    570.92 o 
   5   5  10      525.48      504.09    832.48 o 
   6   5  10     5026.43     5021.80    793.87 o 
   7   5  10     1657.78     1660.10    980.88 o 
  -5   6  10     5846.25     5264.46    975.80 o 
  -4   6  10     6312.00     7024.15    927.44 o 
  -3   6  10    13073.94    12466.56    940.87 o 
  -2   6  10     1547.26     1742.66    676.98 o 
  -1   6  10     2200.39     2389.93    470.17 o 
   0   6  10     5253.30     5640.73    473.27 o 
   1   6  10     8647.13     9430.17    478.96 o 
   2   6  10     4004.18     4181.56    488.27 o 
   3   6  10     2180.60     1721.28    558.22 o 
   4   6  10    30044.68    31704.65    881.68 o 
   5   6  10      539.26     1451.93    860.62 o 
   6   6  10     7764.10     8827.77    988.00 o 
  -3   7  10    81374.91    79315.94   1221.88 o 
  -2   7  10     3227.01     3604.64    710.91 o 
  -1   7  10     2490.31     2811.60    648.97 o 
   0   7  10       57.12      847.62    461.38 o 
   1   7  10    17708.82    18025.89    513.26 o 
   2   7  10    20490.57    20442.73    680.59 o 
   3   7  10      467.29      607.02    589.64 o 
   4   7  10     3934.23     4570.14    637.35 o 
   5   7  10     2790.06     2667.32    736.44 o 
   6   7  10     7523.56     7305.64    894.91 o 
  -4   8  10    12784.64    13124.25   1037.80 o 
  -3   8  10     2292.29     2533.04    949.89 o 
  -2   8  10      931.68     1517.36    836.84 o 
  -1   8  10    37124.06    36669.74    855.50 o 
   0   8  10      777.06     1300.37    578.88 o 
   1   8  10      622.35     1094.63    580.81 o 
   2   8  10     5381.17     4856.80    588.68 o 
   3   8  10     6443.62     5669.85    613.03 o 
   4   8  10      679.17     1457.27    655.79 o 
   5   8  10      183.32      187.16    873.97 o 
   6   8  10      958.08     1381.70    944.91 o 
  -3   9  10      171.46      326.02   3114.24 o 
  -2   9  10    13234.37    13746.96    895.40 o 
  -1   9  10     1989.64     2565.85    766.32 o 
   0   9  10     5350.34     5561.79    767.39 o 
   1   9  10     8960.37     9125.64    646.96 o 
   2   9  10     7588.55     7846.20   1098.57 o 
   3   9  10     3605.04     3915.99    605.87 o 
   4   9  10      118.47      719.58    714.13 o 
   5   9  10    11115.12    11303.25    984.40 o 
   6   9  10       17.81      742.68   1059.66 o 
  -3  10  10     4104.70     3929.17   3802.43 o 
  -2  10  10    62253.68    63199.14   1783.16 o 
  -1  10  10     1875.74     2006.04   1117.67 o 
   0  10  10     3373.69     3566.05    862.49 o 
   1  10  10      222.07      815.30    856.89 o 
   2  10  10    14917.82    15809.54   1199.92 o 
   3  10  10    19785.31    18761.74    713.70 o 
   4  10  10     1709.11     2053.34    764.81 o 
   5  10  10     4005.11     3427.90    932.32 o 
  -3  11  10     8340.41     8229.17   4043.77 o 
  -2  11  10      165.01      452.80   1028.09 o 
  -1  11  10      458.36      372.36    895.09 o 
   0  11  10    10934.24    11274.31    994.09 o 
   1  11  10      427.75      409.33    942.47 o 
   2  11  10        1.53      788.23   1050.97 o 
   3  11  10     1738.87     1918.48    724.75 o 
   4  11  10     5288.35     4819.47    865.64 o 
   5  11  10      804.81     1682.17   1110.98 o 
  -3  12  10     5674.96     5755.48   4438.55 o 
  -2  12  10     1136.02     1787.26   1169.67 o 
  -1  12  10     6558.05     6709.08   1065.72 o 
   0  12  10     1073.69     1151.54   1025.69 o 
   1  12  10     8160.47     7244.89   1065.27 o 
   2  12  10     9092.23     8263.50   1186.78 o 
   3  12  10     8622.42     6693.55    911.28 o 
   4  12  10      430.83      580.66    954.67 o 
   5  12  10     2165.93     2249.69   1597.18 o 
  -3  13  10      238.54      367.89   1297.51 o 
  -2  13  10     2121.73     3091.11   1167.02 o 
  -1  13  10    41839.83    45329.04   1401.34 o 
   0  13  10     1975.42     2015.82   1131.48 o 
   1  13  10     1924.50     2210.74   1124.27 o 
   2  13  10      804.81     1567.23   1382.27 o 
   3  13  10     8573.42    10461.55   1493.81 o 
   4  13  10    11387.96     9532.78   1485.43 o 
  -3  14  10     2864.03     3253.83   1343.23 o 
  -2  14  10     4475.93     5399.61   1366.02 o 
  -1  14  10      153.93     1355.73   1249.64 o 
   0  14  10      508.32     1327.46   1282.18 o 
   1  14  10      718.74     1239.35   1245.62 o 
   2  14  10      815.45     1187.58   1542.88 o 
   3  14  10      630.56      -19.47   1669.30 o 
   4  14  10      508.16     1051.16   1625.41 o 
  -5  15  10       59.40     1031.53   1664.07 o 
  -4  15  10       46.09    -1114.24   1625.14 o 
  -3  15  10     1180.85     1726.29   1567.10 o 
  -2  15  10     3369.90     3510.32   1455.20 o 
  -1  15  10     2710.46     3282.82   1362.70 o 
   0  15  10     3207.05     2901.47   1316.50 o 
   1  15  10      419.89     1225.92   1383.15 o 
   2  15  10     5689.09     6670.52   1716.39 o 
   3  15  10     5795.99     4593.23   1667.61 o 
  -5  16  10     6644.37     4618.99   2126.59 o 
  -4  16  10      576.84     1893.13   1941.79 o 
  -3  16  10    10215.96     9521.34   1708.36 o 
  -2  16  10       36.46      196.48   1585.59 o 
  -1  16  10      470.26     1246.79   1531.53 o 
   0  16  10    16714.52    17049.23   1617.49 o 
   1  16  10      441.52      628.50   1651.56 o 
   2  16  10      145.84        4.87   1931.74 o 
  -4  17  10     2734.30     2440.12   2157.63 o 
  -3  17  10     4043.39     5121.14   1689.53 o 
  -2  17  10     5982.16     5320.63   2028.64 o 
  -1  17  10     2214.96     3214.01   1645.08 o 
   0  17  10     1659.80     2219.92   1704.63 o 
   1  17  10      453.89      442.32   1756.66 o 
  -2  18  10       74.95     1114.25   3177.32 o 
  -1  18  10     3167.70     4301.42   1950.65 o 
  -1 -19  11     4203.60     2820.15   1229.86 o 
   0 -19  11     1964.15     2145.89   1045.75 o 
   1 -19  11     3028.14     2258.31   1125.27 o 
  -3 -18  11      270.46     2257.57   1316.12 o 
  -2 -18  11     6143.47     5373.68   1248.46 o 
  -1 -18  11      362.62     -145.56   1083.89 o 
   0 -18  11    20557.51    16864.45   1072.38 o 
   1 -18  11     4228.28     4470.54   1027.30 o 
   2 -18  11      763.31     1438.17   1051.79 o 
   3 -18  11     2363.80      262.97   1801.83 o 
  -4 -17  11     2584.50     3318.92   1540.60 o 
  -3 -17  11     1083.46     1275.17   1276.83 o 
  -2 -17  11      534.37     2127.10   1127.14 o 
  -1 -17  11      668.28      823.96   1055.33 o 
   0 -17  11     2710.17     3107.84    943.22 o 
   1 -17  11    10557.31     9034.24    997.74 o 
   2 -17  11     1541.56     3035.03    930.22 o 
   3 -17  11     3798.90     2972.98    998.58 o 
  -5 -16  11      181.51     -331.75   1708.31 o 
  -4 -16  11     1646.39     2702.84   1385.66 o 
  -3 -16  11     1884.96     2567.27   1190.68 o 
  -2 -16  11      285.71     1808.59   1064.14 o 
  -1 -16  11     9288.63     8686.69    988.67 o 
   0 -16  11     6278.58     6293.48    857.81 o 
   1 -16  11     7274.20     6448.39    899.93 o 
   2 -16  11     5208.89     6189.24    921.10 o 
   3 -16  11     2138.04     2651.05   1200.90 o 
   4 -16  11     4586.53     4401.19   1373.90 o 
  -5 -15  11     6140.78     7030.20   1488.11 o 
  -4 -15  11     5192.05     4285.75   1366.35 o 
  -3 -15  11    17749.65    17876.18   1252.97 o 
  -2 -15  11     1400.05     1945.96    977.00 o 
  -1 -15  11     6457.07     6392.93    922.08 o 
   0 -15  11       61.07      562.56    808.44 o 
   1 -15  11    29078.46    28314.10    896.94 o 
   2 -15  11     4581.10     4567.07    855.40 o 
   3 -15  11     1872.75     3147.20   1159.83 o 
   4 -15  11     5623.17     6137.46   1320.46 o 
  -6 -14  11     1067.27     1732.41   1878.86 o 
  -5 -14  11        3.61     1078.77   1392.24 o 
  -4 -14  11      775.33     -127.63   1294.27 o 
  -3 -14  11      901.80     1332.76   1018.80 o 
  -2 -14  11     1639.18     1658.02   1156.38 o 
  -1 -14  11     2496.14     1941.55    802.45 o 
   0 -14  11     3912.27     3321.38    768.83 o 
   1 -14  11     2483.68     2291.83    760.41 o 
   2 -14  11    11020.06    11651.63    817.08 o 
   3 -14  11     2529.20     2745.90   1178.67 o 
   4 -14  11      433.22     1383.64   1299.33 o 
   5 -14  11     1803.68     2181.25   2293.23 o 
  -6 -13  11       29.47       81.48   1590.42 o 
  -5 -13  11     9069.05     7216.86   2231.47 o 
  -4 -13  11       66.93     1693.27   1897.63 o 
  -3 -13  11     4194.59     4718.27   1481.77 o 
  -2 -13  11     2157.21     2351.19    947.57 o 
  -1 -13  11       43.12     1015.64    757.84 o 
   0 -13  11     6567.00     6503.69    748.82 o 
   1 -13  11     7289.72     7144.07    761.25 o 
   2 -13  11    15837.34    14448.92    836.42 o 
   3 -13  11     8207.86     8532.71   1022.81 o 
   4 -13  11     6274.15     5658.04   1614.49 o 
   5 -13  11     5674.39     7201.91   2213.72 o 
  -7 -12  11    10987.62    10342.04   2393.76 o 
  -6 -12  11       76.69     1458.36   1446.46 o 
  -5 -12  11        0.85       24.33   2072.74 o 
  -4 -12  11    26141.19    21795.32   1982.29 o 
  -3 -12  11     9729.65    10046.34   1671.13 o 
  -2 -12  11    15554.94    15618.97    932.36 o 
  -1 -12  11     2173.53     2762.83    772.82 o 
   0 -12  11     2978.12     3370.52    711.91 o 
   1 -12  11      232.83      983.99    766.26 o 
   2 -12  11    28341.90    29283.39   1123.14 o 
   3 -12  11     1246.46     2034.32   1013.71 o 
   4 -12  11     2721.07     3015.10   1568.44 o 
   5 -12  11     5746.49     4193.65   1823.75 o 
   6 -12  11     1233.09     1285.10   2560.47 o 
  -7 -11  11      304.55      749.39   2233.56 o 
  -6 -11  11     5337.53     4822.09   1896.66 o 
  -5 -11  11     3943.33     3362.70   1827.55 o 
  -4 -11  11     2432.11     2474.33   1753.46 o 
  -3 -11  11     1548.78     3082.09   1611.65 o 
  -2 -11  11       66.31      554.16   1120.54 o 
  -1 -11  11     1262.31      983.16    739.96 o 
   0 -11  11     4688.46     4570.48    730.18 o 
   1 -11  11    14788.47    14798.94    736.97 o 
   2 -11  11     2406.35     2264.22    885.00 o 
   3 -11  11     7432.98     7307.27   1376.52 o 
   4 -11  11     1987.96     2541.92   1645.92 o 
   5 -11  11       38.43     -739.58   1907.34 o 
  -5 -10  11       83.75     -282.21   1644.63 o 
  -4 -10  11     6884.70     7989.48   1771.64 o 
  -3 -10  11       41.19      877.54    914.74 o 
  -2 -10  11    13831.57    14040.94   1153.15 o 
  -1 -10  11      478.89      468.85    711.06 o 
   0 -10  11      417.82       -5.45    732.30 o 
   1 -10  11     9514.02     9370.85    709.61 o 
   2 -10  11     6341.92     6676.36    900.47 o 
   3 -10  11    18056.39    16455.15   1495.92 o 
   4 -10  11     7626.69     7970.98   1439.95 o 
   5 -10  11    12253.17    14814.39   1642.78 o 
  -5  -9  11        4.73      418.44   1479.14 o 
  -4  -9  11      263.73      603.41   1552.31 o 
  -3  -9  11    77908.73    77073.42   1882.92 o 
  -2  -9  11    11547.08    10583.77    905.92 o 
  -1  -9  11     8193.35     8517.19    755.51 o 
   0  -9  11     4206.30     3478.65    733.24 o 
   1  -9  11        9.53      918.29    695.23 o 
   2  -9  11     1920.40     2021.50    689.99 o 
   3  -9  11    18732.68    18971.34   1452.54 o 
   4  -9  11        6.58      914.18    922.04 o 
   5  -9  11     1971.28     1636.14   1455.97 o 
  -5  -8  11     8337.19     7510.92   1557.86 o 
  -4  -8  11     6657.51     6649.21   1055.04 o 
  -3  -8  11    11100.77    11752.61   1033.10 o 
  -2  -8  11     4416.74     4502.93    875.01 o 
  -1  -8  11       45.20     1014.12    713.15 o 
   0  -8  11      878.26     1353.73    713.86 o 
   1  -8  11    11755.87    12516.85    679.99 o 
   2  -8  11    22601.90    21810.23    685.59 o 
   3  -8  11     1694.21     1296.69    828.05 o 
   4  -8  11     4169.65     3782.46   1606.14 o 
   5  -8  11     1170.32     2424.23   1372.75 o 
  -8  -7  11        7.79      389.25   2418.21 o 
  -5  -7  11       85.51      662.87   1081.03 o 
  -4  -7  11      605.96     1215.61    956.79 o 
  -3  -7  11     2038.75     3073.77   1015.79 o 
  -2  -7  11      147.25      229.76    876.05 o 
  -1  -7  11    16383.49    16498.48    751.21 o 
   0  -7  11       41.39     -203.47    668.77 o 
   1  -7  11     1396.56     1100.34    690.44 o 
   2  -7  11    17558.33    18227.44    694.33 o 
   3  -7  11     7338.83     6581.59    840.32 o 
   4  -7  11     9553.00    10512.52    928.40 o 
   7  -7  11     4309.63     1929.93   1394.47 o 
  -8  -6  11      538.00      569.39   2287.29 o 
  -6  -6  11      248.41      847.69   1435.42 o 
  -5  -6  11    52229.88    55250.80   1571.63 o 
  -4  -6  11      311.51      -60.43   1043.77 o 
  -3  -6  11       79.75      568.85   1051.02 o 
  -2  -6  11   168030.13   168420.20   4076.37 o 
  -1  -6  11    13567.61    14482.05    783.18 o 
   0  -6  11     5131.40     4815.71    728.28 o 
   1  -6  11     5189.76     6526.93    646.55 o 
   2  -6  11     4648.05     4795.12    656.89 o 
   3  -6  11     1757.32     2394.62    776.39 o 
   4  -6  11     8447.75     7827.69    783.96 o 
   6  -6  11     1029.63     -705.80   1611.16 o 
   7  -6  11     4329.57     4431.40   1381.74 o 
  -8  -5  11      318.63      564.48   1939.92 o 
  -7  -5  11      692.91     1026.93   2136.59 o 
  -6  -5  11     1417.71     2124.23   1272.00 o 
  -5  -5  11     1057.65     1280.24    886.41 o 
  -4  -5  11     6403.63     6896.51    794.75 o 
  -3  -5  11    19883.51    19456.71    864.34 o 
  -2  -5  11    12155.65    12182.78    891.35 o 
  -1  -5  11    20173.08    20818.43    803.46 o 
   0  -5  11     2313.45     2406.59    652.64 o 
   1  -5  11      594.17      641.36    602.02 o 
   2  -5  11     7246.72     7920.24    646.04 o 
   3  -5  11    21971.72    21436.86    775.77 o 
   4  -5  11     2083.28     2000.03    735.19 o 
   5  -5  11     1265.92     2068.99   1557.82 o 
   6  -5  11      885.25      958.86   1805.77 o 
   7  -5  11     2433.86     2280.72   1325.72 o 
  -8  -4  11      144.53      671.46   1726.15 o 
  -7  -4  11     1023.88      576.33   1284.78 o 
  -6  -4  11      891.39     1460.07   1191.28 o 
  -5  -4  11    12836.82    13533.81   1087.66 o 
  -4  -4  11     2592.77     2574.00    772.19 o 
  -3  -4  11      136.98      160.07    741.04 o 
  -2  -4  11      680.24      953.99    624.17 o 
  -1  -4  11      158.14      601.02    698.11 o 
   0  -4  11    26461.16    26548.74    702.38 o 
   1  -4  11     3743.10     4027.30    562.36 o 
   2  -4  11     2997.21     3179.20    612.13 o 
   3  -4  11    17084.04    16603.61    755.59 o 
   4  -4  11     9996.21    11281.96    805.41 o 
   5  -4  11     2038.29     3613.41   1402.51 o 
   6  -4  11     4985.64     5153.10   1784.33 o 
   7  -4  11     3707.30     3251.15   1632.23 o 
  -8  -3  11     1394.61     1777.27   1749.13 o 
  -7  -3  11      531.33     1023.16   1208.32 o 
  -6  -3  11     4283.45     4572.66   1389.35 o 
  -5  -3  11      274.24     -269.19    958.18 o 
  -4  -3  11    64875.63    66133.78   1000.61 o 
  -3  -3  11       27.07      490.05    738.28 o 
  -2  -3  11       79.54      568.07    624.48 o 
  -1  -3  11   240725.69   227551.06   6872.95 o 
   0  -3  11    11353.43    11335.78    662.58 o 
   1  -3  11     2564.41     2937.03    559.91 o 
   2  -3  11     5610.16     5247.14    577.46 o 
   3  -3  11    10296.85     9915.91    728.61 o 
   4  -3  11     4332.40     4442.03    798.16 o 
   5  -3  11     2296.56     2527.73   1539.04 o 
   6  -3  11     3432.46     3248.66   1056.29 o 
   7  -3  11      625.28     2082.83   1290.36 o 
  -8  -2  11     7533.04     7358.69   1810.39 o 
  -7  -2  11       42.69      457.58   1206.24 o 
  -6  -2  11       86.29      126.86   1029.67 o 
  -5  -2  11     1959.48     2542.30   1129.91 o 
  -4  -2  11      197.35      468.87    727.80 o 
  -3  -2  11      461.98      775.83    733.92 o 
  -2  -2  11    36525.48    35004.08   1035.51 o 
  -1  -2  11     9042.38     8908.15    573.18 o 
   0  -2  11    20990.86    20515.28    641.62 o 
   1  -2  11     2824.21     3400.68    579.24 o 
   2  -2  11      316.95      179.90    529.90 o 
   3  -2  11     3484.01     4671.96    701.50 o 
   4  -2  11    17463.97    18394.73   1275.37 o 
   5  -2  11      893.10     1946.72    836.13 o 
   6  -2  11     1250.35     1175.45    983.64 o 
   7  -2  11       67.90      -61.98   1233.60 o 
  -9  -1  11     5649.00      984.89   2252.57 o 
  -8  -1  11     1304.02     2025.11   1611.33 o 
  -7  -1  11      679.55      379.62   1372.48 o 
  -5  -1  11     1489.27     1022.53   1027.40 o 
  -4  -1  11     7698.26     8130.90    914.69 o 
  -3  -1  11     3291.76     3382.26    716.73 o 
  -2  -1  11       14.64      347.10    584.13 o 
  -1  -1  11     7471.95     7758.09    560.70 o 
   0  -1  11     1627.28     1904.45    491.34 o 
   1  -1  11    30591.22    30083.91    608.55 o 
   2  -1  11    16012.53    16267.69    692.41 o 
   3  -1  11     3121.32     3669.68   1120.89 o 
   4  -1  11    24645.55    25360.13   1294.34 o 
   5  -1  11     6812.81     8394.66    896.06 o 
   6  -1  11      309.56     -267.71    987.58 o 
   7  -1  11     2247.68     3529.07    997.68 o 
  -9   0  11      120.20      306.55   2228.54 o 
  -8   0  11    14040.95    14901.33   1658.42 o 
  -5   0  11     4033.78     3715.02   1009.20 o 
  -4   0  11       71.13       34.06    953.69 o 
  -3   0  11    79253.50    77679.58   1098.34 o 
  -2   0  11     1521.97     1774.25    588.68 o 
  -1   0  11     1982.33     2172.18    534.83 o 
   0   0  11   205231.41   191559.47   5590.61 o 
   1   0  11     3871.18     4266.60    647.42 o 
   2   0  11      100.15       82.93    672.24 o 
   3   0  11    11268.84    12635.38   1086.39 o 
   4   0  11     9969.75     9526.91    753.85 o 
   5   0  11    11014.07    11512.21    958.25 o 
   6   0  11      437.78      545.78    763.93 o 
   7   0  11     3521.39     2823.32    947.53 o 
  -9   1  11        2.71      530.35   2053.28 o 
  -8   1  11      563.14      520.73   1625.46 o 
  -4   1  11      705.52      603.57    924.82 o 
  -3   1  11        2.12     -243.28    802.82 o 
  -2   1  11     4041.70     4236.74    634.19 o 
  -1   1  11    31000.96    30041.32    654.74 o 
   0   1  11     4220.85     4192.05    602.33 o 
   1   1  11    20461.76    19387.97    703.46 o 
   2   1  11     8205.32     8702.12    644.65 o 
   3   1  11      181.58      332.87    678.62 o 
   4   1  11      621.37     1013.45    721.28 o 
   5   1  11     8181.95     7749.22    937.01 o 
   6   1  11     1464.72     1962.80    803.05 o 
   7   1  11     1456.44      478.76   1073.26 o 
  -9   2  11      468.59     1279.87   1897.91 o 
  -3   2  11     2094.81     2211.70    891.50 o 
  -2   2  11     7086.66     7309.98    632.15 o 
  -1   2  11     2960.24     3143.19    563.26 o 
   0   2  11     5692.07     5924.16    549.46 o 
   1   2  11     3225.18     3892.75   1033.49 o 
   2   2  11    17445.15    17839.66    650.29 o 
   3   2  11    18449.24    18895.39    706.17 o 
   4   2  11     1936.14     2078.61    758.69 o 
   5   2  11    19919.75    20832.92    693.60 o 
   6   2  11     2990.94     3322.51    823.44 o 
   7   2  11     3025.74     3134.59   1016.08 o 
  -5   3  11      571.41      861.45    890.65 o 
  -4   3  11     2348.15     2557.62    833.05 o 
  -3   3  11      262.94      720.22    788.34 o 
  -2   3  11    37938.90    36408.60    750.20 o 
  -1   3  11    12514.26    12451.48    610.77 o 
   0   3  11     7912.80     7931.75    561.96 o 
   1   3  11   134994.86   133089.84    926.26 o 
   2   3  11      401.39      485.38    642.40 o 
   3   3  11      644.43     1701.44    641.34 o 
   4   3  11     9669.94    10563.59    624.76 o 
   5   3  11     7502.30     6948.77    871.47 o 
   6   3  11     7665.27     8048.41    796.36 o 
   7   3  11      413.20     1103.84   1039.83 o 
  -5   4  11      155.79      734.76    914.80 o 
  -4   4  11     1967.00     1071.53    881.57 o 
  -2   4  11      795.88      794.50    681.84 o 
  -1   4  11    12439.98    12310.96    500.44 o 
   0   4  11    19886.63    19373.52    494.48 o 
   1   4  11     2129.89     2064.16    458.91 o 
   2   4  11    15434.24    15582.21    553.95 o 
   3   4  11    17594.08    17287.19    545.74 o 
   4   4  11       19.37      638.92    588.56 o 
   5   4  11       63.34     1126.56    867.27 o 
   6   4  11     2349.07     3560.21    821.17 o 
  -4   5  11    30319.35    29733.45   1027.51 o 
  -2   5  11     1967.69     1826.04    696.70 o 
  -1   5  11     8513.73     8149.95    520.99 o 
   0   5  11     9596.61     9677.86    477.95 o 
   1   5  11     2511.63     2548.09    465.79 o 
   2   5  11      991.81     1770.75    545.08 o 
   3   5  11     6941.94     7343.07    579.55 o 
   4   5  11    14924.73    15535.44    653.52 o 
   5   5  11       91.95      270.38    950.45 o 
   6   5  11    10241.25    10105.72    853.32 o 
  -5   6  11     2749.36     2635.61    974.35 o 
  -3   6  11      706.76     1343.40    905.34 o 
  -2   6  11     1418.73     1613.39    710.38 o 
  -1   6  11    21746.59    21563.22    579.76 o 
   0   6  11     7063.41     6958.13    517.93 o 
   1   6  11     4509.84     4536.34    500.04 o 
   2   6  11    65919.64    65502.21    828.27 o 
   3   6  11        0.58      312.75    581.30 o 
   4   6  11     2615.98     3240.85    881.36 o 
   5   6  11     8317.32     9182.22    926.42 o 
   6   6  11     2812.49     3416.34    881.30 o 
  -5   7  11    21591.78    22077.27   1134.81 o 
  -2   7  11      556.30      999.37    759.54 o 
  -1   7  11     8131.48     8116.51    631.62 o 
   0   7  11    26946.21    27155.87    550.06 o 
   1   7  11     3828.96     4159.06    516.13 o 
   2   7  11     1660.75     1413.27    573.10 o 
   3   7  11     5497.92     4947.84    615.75 o 
   4   7  11    13267.35    12449.88    700.77 o 
   5   7  11       39.25      682.21    948.07 o 
   6   7  11        0.39      586.78    907.25 o 
  -2   8  11      291.15      123.94    737.21 o 
  -1   8  11      833.49     1601.49    650.16 o 
   0   8  11      878.69      595.07    493.44 o 
   1   8  11    13974.91    13932.29    531.08 o 
   2   8  11       83.05      453.87    676.62 o 
   3   8  11     1386.32     2152.16    846.26 o 
   4   8  11      148.23      677.51    679.78 o 
   5   8  11     9674.43    10678.73   1114.25 o 
   6   8  11      187.87     1735.68   1035.65 o 
  -2   9  11       55.94      620.95   1016.84 o 
  -1   9  11     1248.52     2020.50    854.69 o 
   0   9  11    14099.13    13845.08    911.11 o 
   1   9  11     3970.99     3572.14    562.33 o 
   2   9  11     2028.36     1894.30    775.84 o 
   3   9  11    24881.96    24991.41    883.49 o 
   4   9  11        0.43     -152.16    998.78 o 
   5   9  11     3719.12     4987.38    847.34 o 
  -2  10  11       47.42      206.22   1023.52 o 
  -1  10  11      246.47      805.09    935.32 o 
   0  10  11    14670.71    15770.91   1124.18 o 
   1  10  11    24580.50    25518.02    757.32 o 
   2  10  11      308.95      889.25    634.07 o 
   3  10  11      967.95     1032.20    857.38 o 
   4  10  11     1437.04     1652.32   1045.96 o 
   5  10  11     6543.55     5982.69   1053.60 o 
  -3  11  11      890.51     1855.78   1916.94 o 
  -2  11  11    27875.32    28531.70   1103.61 o 
  -1  11  11     2051.07     2715.46    940.69 o 
   0  11  11      938.88     1411.01    949.95 o 
   1  11  11      128.72      932.23    991.50 o 
   2  11  11     6669.70     7042.66    863.36 o 
   3  11  11      712.01     1572.01    760.89 o 
   4  11  11     1490.16     2153.91    872.09 o 
   5  11  11      290.15     2010.48   1172.42 o 
  -3  12  11     5142.16     5740.02   1227.83 o 
  -2  12  11       63.58     1217.56   1137.18 o 
  -1  12  11       19.84     1095.49   1082.93 o 
   0  12  11     3529.55     4259.81   1032.60 o 
   1  12  11     5760.22     5393.49   1221.76 o 
   2  12  11     2167.11     2429.42    876.39 o 
   3  12  11      278.88     1441.43    938.57 o 
   4  12  11     7795.85     7600.77   1021.29 o 
  -3  13  11    22948.17    24329.45   2627.44 o 
  -2  13  11      409.63      153.35   1215.44 o 
  -1  13  11      437.86     1248.82   1240.30 o 
   0  13  11     1753.49     2707.17   1144.06 o 
   1  13  11    14021.55    15170.53   1218.57 o 
   2  13  11    16967.43    16266.11   1498.77 o 
   3  13  11       27.90      143.89   1364.81 o 
   4  13  11     1399.93     2130.62   1256.20 o 
  -3  14  11       54.47      581.73   1565.57 o 
  -2  14  11      612.86      503.61   1436.94 o 
  -1  14  11    12988.49    13579.26   1341.03 o 
   0  14  11     2778.89     2392.95   1308.86 o 
   1  14  11      173.80      812.63   1316.75 o 
   2  14  11      343.87      340.64   1596.12 o 
   3  14  11     4435.15     3534.82   1157.95 o 
  -5  15  11      124.78    -1362.43   1785.75 o 
  -4  15  11     5866.20     6432.02   1672.62 o 
  -3  15  11     1515.40     2399.63   1671.25 o 
  -2  15  11     2523.20     1503.31   1540.51 o 
  -1  15  11       90.70      655.85   1454.16 o 
   0  15  11      193.47     -318.41   1460.42 o 
   1  15  11     6811.42     8776.96   1573.23 o 
   2  15  11     5749.48     4320.19   1638.36 o 
  -4  16  11      234.00     2476.80   2043.73 o 
  -3  16  11     5270.43     6647.53   1855.25 o 
  -2  16  11    15043.35    16169.89   1715.67 o 
  -1  16  11      307.60     1079.39   1565.06 o 
   0  16  11      927.47     1534.79   1520.42 o 
   1  16  11     2201.13     2293.05   1649.14 o 
  -3  17  11      706.66     2078.80   1838.05 o 
  -2  17  11      201.19     1866.37   1852.91 o 
  -1  17  11      944.89     1502.92   1827.50 o 
   0  17  11     3367.72     4546.09   1876.36 o 
  -1 -19  12     4948.30     2407.97   1730.42 o 
   0 -19  12      981.22     1454.84   1360.42 o 
  -3 -18  12     2439.42     2254.79   1879.80 o 
  -2 -18  12     8375.53     8563.43   1204.34 o 
  -1 -18  12     1114.84     2333.32   1199.90 o 
   0 -18  12     1613.32     1443.43   1130.88 o 
   1 -18  12       25.48      649.73    989.79 o 
   2 -18  12      165.66       96.71   1074.04 o 
  -4 -17  12      608.58       34.07   2165.67 o 
  -3 -17  12     1818.03     1482.69   1276.09 o 
  -2 -17  12     3063.66     2745.44   1121.09 o 
  -1 -17  12     7155.12     5346.67   1137.86 o 
   0 -17  12      344.43      314.25    941.22 o 
   1 -17  12     7343.75     6693.02    956.94 o 
   2 -17  12      210.40     1748.03   1018.68 o 
   3 -17  12     3936.52     3767.39   1061.22 o 
  -4 -16  12       47.90     1573.48   1384.82 o 
  -3 -16  12    11777.33    11493.15   1276.71 o 
  -2 -16  12     3613.86     3467.99   1310.69 o 
  -1 -16  12       51.44     -346.19    936.24 o 
   0 -16  12    14518.41    14729.43    913.10 o 
   1 -16  12        3.30       54.51    903.29 o 
   2 -16  12     5056.62     5464.75    913.76 o 
   3 -16  12      117.47      355.56    991.36 o 
   4 -16  12      186.18      401.29   1181.76 o 
  -5 -15  12     6977.32     5319.72   1656.13 o 
  -4 -15  12      606.91      281.81   1416.22 o 
  -3 -15  12     9536.36     9069.02   1188.44 o 
  -2 -15  12     2776.59     3042.70   1033.85 o 
  -1 -15  12    20058.10    20316.79    958.09 o 
   0 -15  12     1376.76     1869.20    839.84 o 
   1 -15  12     6001.85     7043.74    885.27 o 
   2 -15  12     3339.65     2912.95    918.72 o 
   3 -15  12      144.06      856.37    984.19 o 
   4 -15  12      770.83      814.80   1491.73 o 
  -6 -14  12       24.79     1722.43   3148.07 o 
  -5 -14  12     3054.70     3451.70   1554.07 o 
  -4 -14  12     3063.23     3009.09   1344.34 o 
  -3 -14  12      482.40     1045.13   1179.69 o 
  -2 -14  12     2195.30     2172.92   1047.63 o 
  -1 -14  12     3682.29     2708.43    844.74 o 
   0 -14  12    16199.67    14955.67    819.21 o 
   1 -14  12        1.73     -168.42    799.50 o 
   2 -14  12    11249.07    11085.94    865.05 o 
   3 -14  12       89.68     -211.88   1116.52 o 
   4 -14  12     3781.87     3536.92   1598.21 o 
   5 -14  12     7045.24     5495.99   1468.98 o 
  -6 -13  12      497.11      734.22   1707.13 o 
  -5 -13  12     2923.80      467.63   2381.97 o 
  -4 -13  12       92.51     -233.56   1994.97 o 
  -3 -13  12      195.49      802.89   1513.32 o 
  -2 -13  12    12430.31    10786.64    978.91 o 
  -1 -13  12     5713.22     6213.42    793.88 o 
   0 -13  12     4015.29     2792.03    757.85 o 
   1 -13  12    20477.58    22229.91    822.51 o 
   2 -13  12     2046.80     2420.41    795.61 o 
   3 -13  12     5432.61     5775.67   1097.54 o 
   4 -13  12      422.27      847.52   1203.48 o 
   5 -13  12      774.97     2014.94   2078.21 o 
  -6 -12  12     6716.80     8341.37   2287.78 o 
  -5 -12  12     5166.52     6840.40   2325.64 o 
  -4 -12  12    16125.15    16222.11   2022.87 o 
  -3 -12  12     2442.10     3185.44   1714.49 o 
  -2 -12  12    13988.21    13251.41    918.86 o 
  -1 -12  12      651.06     1311.51    836.22 o 
   0 -12  12    28812.02    28498.17    797.09 o 
   1 -12  12      927.49     1665.11    764.81 o 
   2 -12  12     9664.86    10287.31    817.94 o 
   3 -12  12     8476.09     8122.29   1137.65 o 
   4 -12  12      379.08     1455.03   1630.22 o 
   5 -12  12      919.35      -68.14   2122.14 o 
  -6 -11  12        2.98      958.52   2004.63 o 
  -5 -11  12      250.80     -681.25   2155.68 o 
  -4 -11  12     1234.67     1660.04   1859.63 o 
  -3 -11  12     4173.84     3300.12   1642.75 o 
  -2 -11  12      524.83      890.74    825.77 o 
  -1 -11  12     3048.41     3316.68    741.67 o 
   0 -11  12     1897.62     2294.92    722.07 o 
   1 -11  12    22095.86    22282.78    784.63 o 
   2 -11  12      372.75        1.34    777.05 o 
   3 -11  12     4344.54     5091.01    976.95 o 
   4 -11  12     1572.07      905.57   1489.81 o 
   5 -11  12     1309.25      905.46   1820.65 o 
  -6 -10  12    17041.57    15683.88   2022.94 o 
  -5 -10  12       15.91     2106.81   1951.11 o 
  -4 -10  12     3006.92     3303.22   1856.23 o 
  -3 -10  12      236.93      637.46   1615.55 o 
  -2 -10  12      403.00      949.03    791.66 o 
  -1 -10  12    14069.22    13810.90    768.17 o 
   0 -10  12     4661.75     5378.96    798.87 o 
   1 -10  12    12683.41    12515.69    765.39 o 
   2 -10  12    22753.58    23490.67    932.92 o 
   3 -10  12     5692.07     5697.03   1336.46 o 
   4 -10  12     7654.87     8033.93   1498.43 o 
   5 -10  12     2415.06     2352.29   1933.46 o 
  -5  -9  12    25636.16    25262.43   1254.19 o 
  -4  -9  12    11919.80    12273.24   2030.05 o 
  -3  -9  12    15401.31    15977.66   1676.18 o 
  -2  -9  12     6099.93     5945.72    833.74 o 
  -1  -9  12     6894.57     7201.88    722.46 o 
   0  -9  12       92.59      335.62    670.00 o 
   1  -9  12    28392.53    28584.28    797.38 o 
   2  -9  12      751.26     1541.73    708.64 o 
   3  -9  12    13995.64    13267.51   1297.38 o 
   4  -9  12    10676.92     9779.40   1209.61 o 
   5  -9  12      574.06      997.67   1581.68 o 
  -5  -8  12     1729.82     1270.87   1606.85 o 
  -4  -8  12      646.91      321.23   1591.53 o 
  -3  -8  12      694.92       14.60   1630.53 o 
  -2  -8  12     2937.82     2969.67    832.15 o 
  -1  -8  12     1600.75     2208.81    777.06 o 
   0  -8  12     7033.50     7201.40    712.40 o 
   1  -8  12      352.35     1531.68    670.57 o 
   2  -8  12    15848.70    16363.64    729.22 o 
   3  -8  12     1314.37     2059.37   1207.39 o 
   4  -8  12      327.47      793.20   1265.23 o 
   6  -8  12       11.00       48.66   1951.11 o 
  -8  -7  12     1825.75     1879.39   2575.64 o 
  -5  -7  12    19669.66    19818.60   1482.21 o 
  -4  -7  12     1784.06     2089.39   1089.15 o 
  -3  -7  12     7014.96     8125.14   1640.65 o 
  -2  -7  12      415.15      406.56    900.99 o 
  -1  -7  12      166.19      216.48    764.39 o 
   0  -7  12     9548.71     9224.94    726.56 o 
   1  -7  12     2392.10     2722.23    666.97 o 
   2  -7  12    17238.25    17941.00    704.99 o 
   3  -7  12    24117.65    23683.73   1313.58 o 
   4  -7  12    11373.42    11152.93   1237.04 o 
   6  -7  12     2391.53     2883.06   1719.12 o 
  -8  -6  12       28.12      749.31   2539.86 o 
  -6  -6  12      132.64      155.71   2272.36 o 
  -5  -6  12       41.64      864.27   1112.28 o 
  -4  -6  12    58819.51    58415.96   3384.93 o 
  -3  -6  12    16194.30    16271.88   1168.32 o 
  -2  -6  12     4819.34     5046.24    894.97 o 
  -1  -6  12     7200.94     8029.36    818.25 o 
   0  -6  12     1454.69     1787.21    650.75 o 
   1  -6  12     2301.62     2042.09    640.49 o 
   2  -6  12    18391.31    18429.05    644.80 o 
   3  -6  12      299.42     1571.81   1172.77 o 
   4  -6  12    11012.69    11161.72   1148.93 o 
   6  -6  12      921.42     1048.93   1121.96 o 
   7  -6  12      646.92      812.75   1863.96 o 
  -8  -5  12     3477.98     3614.06   2234.54 o 
  -7  -5  12      494.10     1844.42   2209.41 o 
  -6  -5  12     5070.13     5514.93   1794.42 o 
  -5  -5  12    12369.41    12567.11   1043.24 o 
  -4  -5  12     9684.16    10275.99    839.86 o 
  -3  -5  12      564.12     1364.29    821.66 o 
  -2  -5  12     6158.62     7034.96    823.41 o 
  -1  -5  12      908.05     1225.33    779.80 o 
   0  -5  12     4285.57     4146.87    617.10 o 
   1  -5  12    19095.39    18440.37    636.01 o 
   2  -5  12      184.17      512.79    585.27 o 
   3  -5  12    10179.72    10307.84    778.56 o 
   4  -5  12       77.21     -565.00    835.35 o 
   5  -5  12       69.20     1532.70   1605.69 o 
   6  -5  12     1842.99     3010.66   1201.78 o 
   7  -5  12      197.09     1095.09   1513.31 o 
  -8  -4  12     1290.58     1921.84   1912.13 o 
  -7  -4  12     2684.74     2954.99   1382.11 o 
  -6  -4  12      114.78     -209.23   1518.14 o 
  -5  -4  12      575.52      705.70   1314.06 o 
  -4  -4  12    11571.64    11237.78    839.53 o 
  -3  -4  12     3650.41     4082.67    812.32 o 
  -2  -4  12    13611.34    13327.53    699.87 o 
  -1  -4  12     4412.45     4330.25    772.20 o 
   0  -4  12     1338.50     1526.60    654.48 o 
   1  -4  12    17279.98    17584.80    651.20 o 
   2  -4  12      686.25     1084.65    618.02 o 
   3  -4  12     8562.10     8964.56    765.22 o 
   4  -4  12    22535.81    25737.02   1508.74 o 
   5  -4  12     9208.34     9695.98    945.91 o 
   6  -4  12     6456.78     6418.39   1132.89 o 
   7  -4  12     2675.57     3409.95   1322.65 o 
  -8  -3  12      865.33     1041.58   2063.69 o 
  -7  -3  12        3.93       57.40   1415.79 o 
  -6  -3  12    62929.59    64348.47   1649.32 o 
  -5  -3  12      678.55      180.08   1270.33 o 
  -4  -3  12      107.59      533.37    867.49 o 
  -3  -3  12   107353.82   107448.91   3084.41 o 
  -2  -3  12    20301.88    20322.63    705.34 o 
  -1  -3  12      111.47        3.74    687.57 o 
   0  -3  12    17498.23    17637.09    691.33 o 
   1  -3  12     1536.53     1951.35    565.06 o 
   2  -3  12     5174.72     4992.44    572.21 o 
   3  -3  12     4036.15     4665.57   1194.42 o 
   4  -3  12     4181.61     4479.89   1291.81 o 
   5  -3  12     4767.89     6021.95   1384.57 o 
   6  -3  12     7027.78     7469.24   1116.52 o 
   7  -3  12     3036.97     1479.43   1407.03 o 
  -8  -2  12     2506.19     3823.16   1875.05 o 
  -7  -2  12     3040.49     3264.00   1529.69 o 
  -6  -2  12     1247.82     2069.01   1348.51 o 
  -5  -2  12     3626.15     3933.36   1155.15 o 
  -4  -2  12    20611.27    20565.85    827.55 o 
  -3  -2  12    13261.36    12510.21    798.37 o 
  -2  -2  12     6966.40     6710.48    633.84 o 
  -1  -2  12     5630.73     5669.97    552.34 o 
   0  -2  12      937.85     1154.11    603.65 o 
   1  -2  12    10485.50     9854.67    554.48 o 
   2  -2  12    19524.19    19576.99    601.04 o 
   3  -2  12     1046.69     1147.58    753.17 o 
   4  -2  12     3086.31     3439.89   1281.43 o 
   5  -2  12      126.68      328.73    953.78 o 
   6  -2  12     1730.73     2114.22   1070.68 o 
   7  -2  12     1840.86      718.16   1078.56 o 
  -8  -1  12      901.85      311.51   1718.15 o 
  -7  -1  12      153.54      -29.20   1508.43 o 
  -6  -1  12     5405.39     5896.57   1263.20 o 
  -5  -1  12     4045.63     3529.56   1165.14 o 
  -4  -1  12      606.03      917.32    864.37 o 
  -3  -1  12     2703.65     2403.95    755.31 o 
  -2  -1  12     2493.07     2711.31    586.44 o 
  -1  -1  12    24192.65    23835.63    638.03 o 
   0  -1  12    15133.31    14811.05    613.72 o 
   1  -1  12     4123.37     4261.75    509.28 o 
   2  -1  12    14019.69    13733.43    708.91 o 
   3  -1  12      727.44      796.48    760.92 o 
   4  -1  12     2038.63     2481.36    830.29 o 
   5  -1  12    14026.39    16171.77   1057.09 o 
   6  -1  12     4383.00     5601.61   1037.54 o 
   7  -1  12     5658.49     3566.12   1063.43 o 
  -8   0  12       53.92     1128.84   1683.53 o 
  -7   0  12     1878.94     2157.12   1407.24 o 
  -5   0  12    89449.70    91872.16   1394.62 o 
  -4   0  12      574.44     1119.42    949.08 o 
  -3   0  12      864.32      910.34    835.55 o 
  -2   0  12   172298.89   166908.80    974.02 o 
  -1   0  12    23406.46    23217.49    681.51 o 
   0   0  12       15.06      337.05    575.31 o 
   1   0  12    12048.49    11706.39    710.48 o 
   2   0  12    14625.53    14647.73    690.39 o 
   3   0  12     4932.96     5552.39    700.78 o 
   4   0  12      785.74     1034.61    774.16 o 
   5   0  12     5093.85     5092.39    954.32 o 
   6   0  12     2112.55     1836.91    842.77 o 
   7   0  12     4300.91     3132.34   1090.10 o 
  -8   1  12     1096.02     1538.18   1674.47 o 
  -4   1  12     1251.52     1743.02    968.89 o 
  -3   1  12    25834.71    25988.39    923.04 o 
  -2   1  12    14974.06    15196.77    662.37 o 
  -1   1  12    10950.46    10910.45    604.13 o 
   0   1  12     1373.62     1749.18    562.56 o 
   1   1  12     1980.29     2075.98    685.19 o 
   2   1  12     2829.45     2577.51    679.22 o 
   3   1  12    13994.20    13325.04    728.48 o 
   4   1  12      170.32     1202.74    736.54 o 
   5   1  12     1023.49     1005.00    984.71 o 
   6   1  12       10.52      619.29    829.01 o 
   7   1  12     1772.85      267.15   1175.51 o 
  -3   2  12      336.82      817.57    914.90 o 
  -2   2  12       17.34      501.65    578.40 o 
  -1   2  12     2591.91     2767.56    559.73 o 
   0   2  12    25735.54    24696.18    605.92 o 
   1   2  12    13984.36    13382.79    710.68 o 
   2   2  12     6837.78     6690.05    652.94 o 
   3   2  12    11839.54    12246.25    745.01 o 
   4   2  12     2447.16     2129.69    804.41 o 
   5   2  12       57.03     1052.69    707.46 o 
   6   2  12     5990.61     6772.70    858.98 o 
  -5   3  12      525.73      866.29    934.43 o 
  -4   3  12    86155.72    85263.95   1207.83 o 
  -3   3  12      864.84      627.96    876.22 o 
  -2   3  12       21.07      234.88    557.85 o 
  -1   3  12   146717.52   138647.97   2046.22 o 
   0   3  12    11944.00    11675.85    606.91 o 
   1   3  12       57.29      -66.96    603.93 o 
   2   3  12     8030.40     8397.60    690.25 o 
   3   3  12    13792.88    14224.44    760.64 o 
   4   3  12    10745.05    10636.47    772.62 o 
   5   3  12       76.89     -549.59    862.51 o 
   6   3  12     4934.79     5280.25    880.41 o 
  -5   4  12     2636.80     2435.78    979.18 o 
  -4   4  12     3634.42     3958.04    892.02 o 
  -2   4  12    29554.82    28970.26    655.15 o 
  -1   4  12     3967.34     3927.45    521.10 o 
   0   4  12    10552.79    10443.28    490.81 o 
   1   4  12        1.23      104.77    466.93 o 
   2   4  12     1375.84     1772.13    514.44 o 
   3   4  12      797.65      911.36    545.88 o 
   4   4  12     6875.26     6755.73    663.75 o 
   5   4  12       28.95      971.01    917.52 o 
   6   4  12      814.56     1048.99    854.30 o 
  -4   5  12     2286.27     1334.66    954.72 o 
  -2   5  12     1025.17     1868.78    711.55 o 
  -1   5  12     1568.90     2025.68    531.09 o 
   0   5  12     5046.44     5585.25    495.80 o 
   1   5  12    12653.23    12306.61    497.02 o 
   2   5  12    19087.54    19004.43    586.63 o 
   3   5  12     8278.46     8649.86    600.94 o 
   4   5  12    14181.21    13776.29    671.15 o 
   5   5  12      942.97     1122.02    940.18 o 
   6   5  12     3286.62     3427.59    896.01 o 
  -2   6  12     2981.66     3485.39    787.23 o 
  -1   6  12      237.49      386.48    506.98 o 
   0   6  12    92439.73    90344.78    692.44 o 
   1   6  12     3005.79     3479.64    488.91 o 
   2   6  12       87.84      589.00    601.37 o 
   3   6  12     7494.86     7473.85    597.85 o 
   4   6  12     7575.54     8682.22    677.47 o 
   5   6  12    11405.82    10318.12    998.07 o 
   6   6  12      501.13      550.43    902.81 o 
  -2   7  12    10497.59    10127.85    775.21 o 
  -1   7  12    25231.18    24280.12    568.19 o 
   0   7  12       42.20      309.65    487.06 o 
   1   7  12     6477.27     6577.43    521.01 o 
   2   7  12     1275.16     1274.26    587.36 o 
   3   7  12      136.89      910.46    642.27 o 
   4   7  12       44.90      322.31    723.59 o 
   5   7  12     2036.93     2723.72   1093.32 o 
   6   7  12       26.22      340.59   1571.60 o 
  -2   8  12     7411.48     7842.35    804.86 o 
  -1   8  12     3051.89     3759.19    691.07 o 
   0   8  12     1723.18     2644.30    531.69 o 
   1   8  12     4086.53     4623.04    538.77 o 
   2   8  12     5857.91     6411.35    610.88 o 
   3   8  12    14909.01    15175.01    850.68 o 
   4   8  12     3508.55     4362.02    931.90 o 
   5   8  12     5915.46     6660.51   1105.79 o 
  -2   9  12    25154.38    24988.80   1231.36 o 
  -1   9  12     2567.41     2834.65    734.72 o 
   0   9  12     1854.63     2082.14    895.09 o 
   1   9  12    41508.93    40306.25    634.05 o 
   2   9  12      599.04      759.23    747.76 o 
   3   9  12      203.57     1362.14    906.25 o 
   4   9  12     3593.98     4974.60   1012.71 o 
   5   9  12     2280.54     1979.52    911.10 o 
  -3  10  12     3848.59     3752.85   1150.22 o 
  -2  10  12     9322.09     9927.83    875.26 o 
  -1  10  12    14721.41    15897.75   1024.36 o 
   0  10  12     9385.95    10126.80    913.33 o 
   1  10  12       59.50      189.32    624.21 o 
   2  10  12     1047.73     1905.78    866.87 o 
   3  10  12     4561.33     4565.46    911.78 o 
   4  10  12        1.99      342.14   1067.57 o 
   5  10  12      657.03     1277.55    984.09 o 
  -3  11  12      896.64     2949.67   1353.15 o 
  -2  11  12      274.10     1533.91   1211.35 o 
  -1  11  12     2134.48     2418.45   1000.43 o 
   0  11  12     7232.69     6885.78   1054.85 o 
   1  11  12      411.50      347.98    773.19 o 
   2  11  12     3285.49     4211.00    718.74 o 
   3  11  12     1273.86     2000.42    976.31 o 
   4  11  12     9141.77     9186.91    936.09 o 
  -3  12  12     2333.73     2898.53   1171.91 o 
  -2  12  12      372.57     1041.81   1201.40 o 
  -1  12  12    11605.48    12079.94   1160.09 o 
   0  12  12     2106.32     3150.12   1089.18 o 
   1  12  12     2309.05     2772.83   1129.05 o 
   2  12  12    13542.06    14691.31   1511.50 o 
   3  12  12      154.47      882.86   1071.77 o 
   4  12  12      896.76     1056.47   1165.52 o 
  -3  13  12     2245.89     3735.79   1233.02 o 
  -2  13  12     2782.23     3118.82   1296.03 o 
  -1  13  12    11025.96    12887.62   1304.32 o 
   0  13  12    18218.60    20977.87   1304.25 o 
   1  13  12     1647.91     2785.00   1565.31 o 
   2  13  12        2.59     1079.73   1054.87 o 
   3  13  12      247.70      581.83   1052.28 o 
  -5  14  12      322.89     1197.08   1922.14 o 
  -4  14  12      983.09     1236.33   1586.78 o 
  -3  14  12    13688.10    17188.64   2179.01 o 
  -2  14  12     1749.52     1806.18   1396.68 o 
  -1  14  12     1452.30     2756.80   1419.09 o 
   0  14  12      251.48      205.73   1703.12 o 
   1  14  12     6580.56     7419.98   1009.06 o 
   2  14  12       81.92     1129.76   1112.14 o 
   3  14  12     2952.17     1531.75   1304.00 o 
  -5  15  12        4.84     1250.46   1921.91 o 
  -4  15  12     1537.72     2146.96   1703.94 o 
  -3  15  12      664.88     1431.95   1524.79 o 
  -2  15  12     1806.41     2503.00   1638.58 o 
  -1  15  12     1015.10      719.93   1570.58 o 
   0  15  12     5918.68     5364.52   1591.21 o 
   1  15  12      656.30     1146.24   1547.25 o 
   2  15  12      472.05     -348.13   1326.35 o 
  -4  16  12     9895.61     4517.05   2212.13 o 
  -3  16  12      319.07     1241.12   1553.93 o 
  -2  16  12      493.65      160.57   1633.62 o 
  -1  16  12     2481.92     2716.30   1838.47 o 
   0  16  12    10021.99     7963.80   1658.96 o 
   1  16  12    11023.90     6542.62   1284.88 o 
  -1  17  12     2779.48      944.89   2508.34 o 
  -2 -18  13      484.76      397.61   1268.02 o 
  -1 -18  13        2.55      -41.80   1172.97 o 
   0 -18  13       71.13      263.55   1038.89 o 
   1 -18  13     1451.22     1078.73   1057.06 o 
  -3 -17  13      164.03      935.38   1321.18 o 
  -2 -17  13       21.78       -7.73   1134.37 o 
  -1 -17  13     3567.22     3981.15   1221.30 o 
   0 -17  13     1959.45     2138.26    964.41 o 
   1 -17  13      751.52     1556.50    961.99 o 
   2 -17  13     2436.33     1687.06   1033.32 o 
  -4 -16  13     2057.14     2573.42   1437.43 o 
  -3 -16  13      452.67      645.45   1201.59 o 
  -2 -16  13     9890.01    10557.39   1131.64 o 
  -1 -16  13     2874.98     3469.55    958.34 o 
   0 -16  13     9048.50     9978.29   1195.29 o 
   1 -16  13        1.12      555.29    903.17 o 
   2 -16  13       38.68     1045.60    967.95 o 
   3 -16  13     1019.93      832.22   1079.07 o 
  -5 -15  13     3853.41    -1159.76   2818.75 o 
  -4 -15  13     4202.78     4493.38   1336.01 o 
  -3 -15  13     5816.82     6983.30   1188.34 o 
  -2 -15  13      112.80     -170.69   1369.73 o 
  -1 -15  13     3089.86     2357.65    932.10 o 
   0 -15  13        7.73      170.78    869.93 o 
   1 -15  13       22.39      473.25    896.20 o 
   2 -15  13     1797.01     2714.51    922.25 o 
   3 -15  13     8561.54     7250.97    999.95 o 
   4 -15  13     1415.65     1808.35   1156.32 o 
  -5 -14  13     2813.97     3418.23   2374.49 o 
  -4 -14  13     2621.86     2885.03   1367.88 o 
  -3 -14  13     2354.40     2371.87   1184.96 o 
  -2 -14  13     2889.78     2951.75   1049.77 o 
  -1 -14  13       17.07      166.59    846.91 o 
   0 -14  13     8527.38     8954.38    831.18 o 
   1 -14  13      167.78      437.36    823.67 o 
   2 -14  13     3270.30     3904.39    923.36 o 
   3 -14  13     5653.96     6713.22   1006.57 o 
   4 -14  13     6791.59     5911.54   1358.24 o 
  -6 -13  13     2505.25     4217.51   3073.04 o 
  -5 -13  13        3.83     -992.58   2559.30 o 
  -4 -13  13    21408.14    21217.04   1962.72 o 
  -3 -13  13     1575.81     2677.80   1747.88 o 
  -2 -13  13      197.53     -495.18    893.79 o 
  -1 -13  13    31574.91    32451.80    907.52 o 
   0 -13  13     1255.71     2059.38    807.63 o 
   1 -13  13     6703.69     6639.64    822.97 o 
   2 -13  13      583.59     1428.15    862.17 o 
   3 -13  13     1348.27     2074.48    900.81 o 
   4 -13  13     2279.39     1596.97   1274.15 o 
   5 -13  13     9994.30     4932.34   2412.45 o 
  -6 -12  13      764.80       58.40   2511.37 o 
  -5 -12  13     1218.58     1426.30   2390.14 o 
  -4 -12  13     8857.35     8350.13   1836.05 o 
  -3 -12  13     3279.36     3459.35   1744.29 o 
  -2 -12  13    17302.06    17261.47    932.22 o 
  -1 -12  13      179.62      796.42    822.58 o 
   0 -12  13    10444.69    10212.71    771.57 o 
   1 -12  13     1566.81     1703.12    759.73 o 
   2 -12  13       84.80      545.62    826.33 o 
   3 -12  13      293.65      668.87    858.45 o 
   4 -12  13     6805.82     7768.71   1356.20 o 
   5 -12  13     3751.24     4721.36   1983.07 o 
  -6 -11  13      913.55      345.58   2453.12 o 
  -5 -11  13     2833.14     2450.16   2474.52 o 
  -4 -11  13     3916.55     4269.23   2042.02 o 
  -3 -11  13     1255.94     -219.07   1713.62 o 
  -2 -11  13     2123.45     1821.73    849.15 o 
  -1 -11  13    10439.58    10159.24    781.07 o 
   0 -11  13      688.48     1288.22    716.32 o 
   1 -11  13    17143.31    17435.17    764.07 o 
   2 -11  13       97.22      198.31    745.95 o 
   3 -11  13     4121.81     5616.38   1028.69 o 
   4 -11  13     9069.56     8581.21   1131.51 o 
   5 -11  13     9878.11     9586.79   1919.31 o 
  -6 -10  13     2731.54     2269.78   2011.63 o 
  -5 -10  13     3367.90     3405.73   2138.93 o 
  -4 -10  13       43.13      773.64   1941.41 o 
  -3 -10  13    23780.90    23464.68   1617.74 o 
  -2 -10  13      794.27     1330.38    825.23 o 
  -1 -10  13      541.74      600.43    741.77 o 
   0 -10  13    61089.08    62544.50   1270.84 o 
   1 -10  13       22.71      -58.33    733.76 o 
   2 -10  13     4304.42     5877.32    765.08 o 
   3 -10  13     1065.23      540.32   1387.32 o 
   4 -10  13     4342.27     5536.94   1545.08 o 
   5 -10  13     2650.90     2079.72   1763.13 o 
   6 -10  13    10331.15     7155.13   1953.62 o 
  -5  -9  13     4003.39     4316.53   1236.54 o 
  -4  -9  13     1778.68     2171.75   1938.02 o 
  -3  -9  13    15304.97    13581.39   1078.38 o 
  -2  -9  13     1670.72     2014.19   1139.70 o 
  -1  -9  13    28962.60    30288.63    917.28 o 
   0  -9  13     1728.34     1679.49    748.69 o 
   1  -9  13    16587.85    16824.25    802.20 o 
   2  -9  13    11495.71    11710.47    761.10 o 
   3  -9  13       20.85      185.11   1077.74 o 
   4  -9  13        2.69     1299.11   1420.75 o 
   5  -9  13     6247.68     7676.97   1702.20 o 
   6  -9  13     5907.60     2657.55   1955.37 o 
  -5  -8  13        1.00     1693.23   1688.36 o 
  -4  -8  13     4481.90     6177.17   1998.93 o 
  -3  -8  13     2069.80     3691.75   1899.45 o 
  -2  -8  13     1631.18     1036.04   1196.16 o 
  -1  -8  13     1010.20     1832.16    768.00 o 
   0  -8  13    19148.87    19059.26    726.37 o 
   1  -8  13      785.95     1330.88    695.90 o 
   2  -8  13    14111.29    14363.40    773.20 o 
   3  -8  13     1071.29     1467.80    717.55 o 
   4  -8  13     1974.53     2422.23    955.48 o 
   6  -8  13     9317.50     8769.62   1596.58 o 
  -8  -7  13      182.59      253.03   2885.49 o 
  -5  -7  13     2492.01     2547.46   1602.51 o 
  -4  -7  13     4831.09     4895.97   1750.65 o 
  -3  -7  13       63.69      403.86   1873.31 o 
  -2  -7  13    22354.41    22091.63    955.14 o 
  -1  -7  13       86.13     1118.59    786.09 o 
   0  -7  13     8037.70     8639.26    720.69 o 
   1  -7  13    62822.49    63654.30    838.92 o 
   2  -7  13     1853.59     2554.40    686.49 o 
   3  -7  13     7761.57     7766.88    734.43 o 
   4  -7  13     6956.69     7340.48    755.94 o 
   5  -7  13     3539.61     5939.47   1564.04 o 
   6  -7  13     6164.54     4066.35   1262.84 o 
  -8  -6  13       99.10     1328.36   2836.74 o 
  -5  -6  13     6566.97     6016.26   1173.41 o 
  -4  -6  13     8361.77     8778.01   1738.99 o 
  -3  -6  13     5203.14     5206.16   1027.32 o 
  -2  -6  13    10792.37    10376.29    901.22 o 
  -1  -6  13      139.75      141.08    753.38 o 
   0  -6  13    31357.16    31383.13    785.64 o 
   1  -6  13      574.33     1565.69    632.42 o 
   2  -6  13    26975.51    27578.87    777.78 o 
   3  -6  13    17785.77    18132.80    961.42 o 
   4  -6  13      100.81      271.44    910.32 o 
   5  -6  13        0.69      180.03   1566.72 o 
   6  -6  13     3172.64     3396.70   1212.68 o 
  -8  -5  13      510.45      913.27   2531.49 o 
  -7  -5  13     5733.20     6066.48   2306.63 o 
  -6  -5  13      224.56      914.82   1756.64 o 
  -5  -5  13      392.78      166.41   1109.43 o 
  -4  -5  13     4947.99     4975.61    852.93 o 
  -3  -5  13     4871.11     4498.44    939.15 o 
  -2  -5  13       19.76      837.76    820.62 o 
  -1  -5  13     2024.68     1687.46    773.85 o 
   0  -5  13        1.77      517.56    649.36 o 
   1  -5  13    19610.60    20026.22    696.66 o 
   2  -5  13       41.14      520.96    625.49 o 
   3  -5  13     7027.62     7945.17    858.70 o 
   4  -5  13     4227.92     5425.23   1369.71 o 
   5  -5  13      250.64      267.65    981.52 o 
   6  -5  13    12036.16    11705.32   1313.89 o 
  -8  -4  13      603.37      705.67   2467.42 o 
  -7  -4  13        0.99      624.78   1459.45 o 
  -6  -4  13    25900.68    26743.95   1697.01 o 
  -5  -4  13     2029.15     1850.64   1344.15 o 
  -4  -4  13     1840.64     2261.02    846.65 o 
  -3  -4  13     5836.64     5834.28    886.49 o 
  -2  -4  13       12.74     -172.27    644.82 o 
  -1  -4  13    18512.54    18200.25    977.47 o 
   0  -4  13       45.19      710.90    630.71 o 
   1  -4  13    12064.41    12314.44    649.13 o 
   2  -4  13    48246.54    46547.96    724.36 o 
   3  -4  13     6187.04     5489.56    656.44 o 
   4  -4  13     9691.84    10241.08    932.02 o 
   5  -4  13     8853.23     9189.22   1082.14 o 
   6  -4  13     2718.43     2181.82   1274.01 o 
  -8  -3  13    28790.88    24901.49   2277.19 o 
  -7  -3  13        4.28      243.28   1722.42 o 
  -6  -3  13      415.57      798.10   1318.81 o 
  -5  -3  13    34198.42    33876.50   1349.13 o 
  -4  -3  13    10125.31     9687.41    994.80 o 
  -3  -3  13     5638.01     5984.36    682.13 o 
  -2  -3  13     6277.70     6921.20    667.11 o 
  -1  -3  13     1166.93      958.19    717.09 o 
   0  -3  13     3742.00     4027.16    644.66 o 
   1  -3  13    18507.53    17421.47    605.18 o 
   2  -3  13      735.78     1039.00    566.68 o 
   3  -3  13    20339.61    20056.92    843.20 o 
   4  -3  13    15974.81    15663.79    863.71 o 
   5  -3  13       41.42      142.59    992.60 o 
   6  -3  13      183.16       60.18   1217.71 o 
  -8  -2  13     5187.54     3817.26   1959.82 o 
  -7  -2  13     1696.83     2113.11   1645.69 o 
  -6  -2  13    11521.03    12097.19   1466.92 o 
  -5  -2  13     3140.96     3097.23   1113.16 o 
  -4  -2  13      261.11     1064.86    810.82 o 
  -3  -2  13    15387.59    15266.67    692.04 o 
  -2  -2  13     2723.78     2721.88    609.84 o 
  -1  -2  13      303.79      336.23    520.28 o 
   0  -2  13     4784.79     4891.09    635.52 o 
   1  -2  13      602.34      766.71    574.52 o 
   2  -2  13    10883.39    10650.64    725.28 o 
   3  -2  13      354.07      689.84    746.98 o 
   4  -2  13     1916.90     2535.33    858.34 o 
   5  -2  13     2281.02     3199.88    945.43 o 
   6  -2  13       58.09      550.71   1150.52 o 
  -8  -1  13     1024.32     1138.99   1766.90 o 
  -7  -1  13       99.92      243.29   1488.93 o 
  -6  -1  13      132.93      540.11   1269.99 o 
  -5  -1  13    18869.48    18165.69   1290.89 o 
  -4  -1  13     6698.58     7288.83   1030.10 o 
  -3  -1  13     3023.74     3609.81    774.20 o 
  -2  -1  13     4896.42     5204.60    593.58 o 
  -1  -1  13      594.09      732.54    538.75 o 
   0  -1  13    14683.74    14452.77    620.80 o 
   1  -1  13      695.44      858.16    717.33 o 
   2  -1  13    10238.43    10494.65    712.91 o 
   3  -1  13    32715.01    32873.62    908.51 o 
   4  -1  13     4925.10     5365.47    803.65 o 
   5  -1  13     7158.97     6618.45    928.43 o 
   6  -1  13     6370.72     6739.02   1095.38 o 
  -8   0  13     1126.96     1421.36   1742.63 o 
  -7   0  13    48771.63    49234.25   1641.97 o 
  -6   0  13        7.68      759.03   1303.98 o 
  -5   0  13      201.54      705.58   1187.32 o 
  -4   0  13    57036.34    56580.38   1240.89 o 
  -3   0  13    14392.94    13710.24    909.31 o 
  -2   0  13      875.07      840.30    633.46 o 
  -1   0  13     4670.64     5008.79    600.60 o 
   0   0  13      367.76      428.44    580.06 o 
   1   0  13     8946.58     9469.43    749.32 o 
   2   0  13     3167.35     3941.39    670.87 o 
   3   0  13     5622.18     4627.78    762.06 o 
   4   0  13     6802.16     7358.59    855.41 o 
   5   0  13    11148.36    11176.53    941.81 o 
   6   0  13      880.71     1640.08    885.85 o 
  -8   1  13     3104.48     4345.24   1748.81 o 
  -7   1  13     6299.77     6951.09   1346.32 o 
  -5   1  13    17639.34    17826.29   1123.34 o 
  -4   1  13     5599.86     5728.23   1024.64 o 
  -3   1  13      691.01      155.76    919.94 o 
  -2   1  13    22254.25    21478.05    980.69 o 
  -1   1  13       12.40      237.86    586.19 o 
   0   1  13     2937.23     2807.23    589.44 o 
   1   1  13     5869.73     6501.35    724.80 o 
   2   1  13     5960.61     6406.93    723.30 o 
   3   1  13     1828.26     2042.46    780.41 o 
   4   1  13      649.09     1459.08    828.11 o 
   5   1  13       46.61      -87.93    993.21 o 
   6   1  13     1490.22     2176.05    879.40 o 
  -8   2  13     1351.99     1791.46   1606.47 o 
  -4   2  13     4277.18     4256.68    999.56 o 
  -3   2  13     7820.84     7308.94   1001.56 o 
  -2   2  13     6645.29     6320.09    700.71 o 
  -1   2  13    12911.87    12563.76    646.80 o 
   0   2  13     4641.68     4828.19    601.32 o 
   1   2  13    14793.84    15113.21    789.41 o 
   2   2  13     2207.26     2769.89    699.07 o 
   3   2  13     3392.18     3055.02    756.58 o 
   4   2  13    21307.42    20882.62    885.81 o 
   5   2  13     2385.94     2064.38    916.23 o 
   6   2  13     7042.77     6526.38    942.65 o 
  -4   3  13     4248.85     5109.74    916.63 o 
  -3   3  13    80170.79    81572.29   1281.21 o 
  -2   3  13    16616.83    16521.76    640.82 o 
  -1   3  13      495.36     1211.99    535.59 o 
   0   3  13     5818.73     5742.11    630.55 o 
   1   3  13     8146.84     8484.59    706.51 o 
   2   3  13    16954.01    15450.43    752.08 o 
   3   3  13      190.20      766.86    593.43 o 
   4   3  13     6073.66     5595.61    872.15 o 
   5   3  13     2470.13     3442.75   1028.23 o 
   6   3  13     7041.62     6684.13   1167.82 o 
  -3   4  13     5684.61     5733.56    932.01 o 
  -2   4  13     2694.85     2513.12    567.87 o 
  -1   4  13    20580.67    20131.07    575.00 o 
   0   4  13       13.17      188.40    488.71 o 
   1   4  13     2537.36     2457.82    489.99 o 
   2   4  13     3476.08     3482.60    547.49 o 
   3   4  13     6859.42     6034.37    650.13 o 
   4   4  13      186.64      542.52    856.40 o 
   5   4  13       16.10     1193.06   1057.51 o 
   6   4  13      379.35      997.64    968.39 o 
  -3   5  13      173.86      306.56    944.01 o 
  -2   5  13     6618.63     6626.65    749.93 o 
  -1   5  13    10383.97    10225.59    571.03 o 
   0   5  13    15480.42    15625.36    551.16 o 
   1   5  13     7962.11     8397.90    509.36 o 
   2   5  13    10324.76    10481.68    580.22 o 
   3   5  13       85.69      481.87    616.52 o 
   4   5  13       34.74      461.00    872.11 o 
   5   5  13    12370.20    12276.42   1114.40 o 
   6   5  13      244.94      724.13    981.39 o 
  -2   6  13    65515.09    65689.09    970.23 o 
  -1   6  13    12280.47    12122.27    600.06 o 
   0   6  13     1318.03     1584.69    537.41 o 
   1   6  13     2221.02     2537.72    546.49 o 
   2   6  13    14828.89    14913.47    707.45 o 
   3   6  13    13791.73    13962.58    669.45 o 
   4   6  13      445.61      956.74    898.60 o 
   5   6  13     5980.53     4773.35   1063.93 o 
  -3   7  13    17697.43    17827.56   1064.55 o 
  -2   7  13     2453.48     2578.60    795.08 o 
  -1   7  13     3618.05     4027.56    561.00 o 
   0   7  13     6083.19     6820.78    556.78 o 
   1   7  13       80.92      226.04    562.66 o 
   2   7  13      251.91      861.72    625.44 o 
   3   7  13     3155.13     3673.09    829.86 o 
   4   7  13     2336.54     1101.00   1509.73 o 
   5   7  13       84.17     1130.87   1089.07 o 
  -3   8  13      916.46     1601.45   1061.14 o 
  -2   8  13      818.05     1513.49    813.48 o 
  -1   8  13     5166.17     4954.61    731.80 o 
   0   8  13     9942.92    10098.56    600.89 o 
   1   8  13    12020.30    12134.96    712.39 o 
   2   8  13    11620.35    11740.96    644.65 o 
   3   8  13     8187.79     7437.11    876.07 o 
   4   8  13       32.57      597.56    796.83 o 
   5   8  13     1036.48      592.81   1137.93 o 
  -3   9  13      157.11     1080.24   1119.16 o 
  -2   9  13     1254.75     1908.66    868.83 o 
  -1   9  13    39907.30    39595.75    839.84 o 
   0   9  13     5213.80     5269.09    612.77 o 
   1   9  13      550.83      523.43    677.65 o 
   2   9  13     1920.61     2792.74    878.90 o 
   3   9  13    10579.59    11413.98    987.48 o 
   4   9  13    11937.57    11382.36   1122.47 o 
   5   9  13     1315.32     1394.81   1039.97 o 
  -3  10  13     3856.43     4381.38   1189.16 o 
  -2  10  13    14842.43    16199.63    949.73 o 
  -1  10  13        4.62      776.44    800.91 o 
   0  10  13     3250.34     3110.82    781.00 o 
   1  10  13      848.58     1142.33    636.78 o 
   2  10  13       27.30      629.76    920.22 o 
   3  10  13        2.84      767.21   1003.19 o 
   4  10  13      896.41      911.68   1198.85 o 
  -3  11  13     4678.64     4967.67   1433.26 o 
  -2  11  13     2150.90     2991.04   1031.32 o 
  -1  11  13     1565.55     1806.79   1133.31 o 
   0  11  13     3645.42     3903.67    831.96 o 
   1  11  13     3045.16     3027.03    827.96 o 
   2  11  13     9390.96    10454.08    775.72 o 
   3  11  13     8425.26     8852.17   1084.60 o 
   4  11  13     5582.62     2524.52   1384.54 o 
  -4  12  13      866.76      773.89   1411.51 o 
  -3  12  13    28372.49    31219.32   1451.72 o 
  -2  12  13      128.77      679.35   1043.18 o 
  -1  12  13      282.36     1203.35   1264.43 o 
   0  12  13    20973.04    20938.30   1250.42 o 
   1  12  13      667.22      787.58    894.20 o 
   2  12  13       32.77      964.19    993.25 o 
   3  12  13     1161.07     1606.23   1164.93 o 
  -4  13  13     1179.07     3451.28   1674.53 o 
  -3  13  13     6126.22     8086.58   1570.49 o 
  -2  13  13     7037.50     7457.53   1130.90 o 
  -1  13  13     8582.78    10835.93   1331.16 o 
   0  13  13      367.53      427.05   1332.14 o 
   1  13  13     1306.15     1653.37   1020.75 o 
   2  13  13      127.60      350.34   1133.85 o 
   3  13  13       31.74      779.52   1202.37 o 
  -5  14  13     6320.83     4272.24   2053.21 o 
  -4  14  13      279.24     1338.18   1678.81 o 
  -3  14  13      440.96     -369.85   1708.11 o 
  -2  14  13     1233.36     1608.75   1249.50 o 
  -1  14  13     3154.97     3726.07   1439.72 o 
   0  14  13     1188.65     2263.20   1461.95 o 
   1  14  13     2417.85     2441.31   1063.69 o 
   2  14  13      345.35     1386.66   1268.31 o 
  -4  15  13     4230.63     4410.26   1846.95 o 
  -3  15  13      160.24     1566.81   2009.61 o 
  -2  15  13     7421.75     9698.94   1415.57 o 
  -1  15  13      138.46     1392.80   1683.55 o 
   0  15  13      230.38      444.86   1681.04 o 
   1  15  13     6520.05     4099.17   1219.75 o 
  -3  16  13     1633.43     3982.45   1981.49 o 
  -2  16  13     4982.07     4440.36   1554.05 o 
  -1  16  13     7195.82     6463.45   1891.88 o 
   0  16  13     2939.47     3989.23   2669.23 o 
  -1 -18  14      472.43     2376.10   1221.53 o 
   0 -18  14     3351.62     2405.65   1272.98 o 
  -3 -17  14     2308.71      735.07   1357.59 o 
  -2 -17  14      825.19     1854.44   1851.93 o 
  -1 -17  14      117.28     1146.33   1133.37 o 
   0 -17  14     3378.08     2970.83   1017.56 o 
   1 -17  14     3367.30     2765.32   1028.41 o 
   2 -17  14     9742.40     4552.80   1152.91 o 
  -4 -16  14     7261.99     7725.42   1722.15 o 
  -3 -16  14     4076.90     4531.92   1268.52 o 
  -2 -16  14    14270.70    13331.51   1230.33 o 
  -1 -16  14      594.97     1697.31   1008.62 o 
   0 -16  14     2555.01     2382.35   1002.47 o 
   1 -16  14        9.63     -544.49    989.05 o 
   2 -16  14    20185.65    17137.43   1069.75 o 
   3 -16  14      848.91     1142.26   1080.94 o 
  -4 -15  14      203.20      370.72   1431.78 o 
  -3 -15  14      425.32     1456.74   1457.48 o 
  -2 -15  14      114.55     1161.46   1092.50 o 
  -1 -15  14       12.24      669.95    916.76 o 
   0 -15  14     2947.23     2868.12    934.27 o 
   1 -15  14     6994.53     6041.94    897.29 o 
   2 -15  14      735.21     1702.13    946.49 o 
   3 -15  14     4010.90     2060.42   1007.48 o 
  -5 -14  14      200.77     -592.78   1616.84 o 
  -4 -14  14     1278.45     1699.52   1409.95 o 
  -3 -14  14      196.43      390.57   1142.11 o 
  -2 -14  14     4566.47     5983.41   1125.18 o 
  -1 -14  14     1006.43      973.92    875.82 o 
   0 -14  14      317.99      897.29    854.75 o 
   1 -14  14     3806.94     3859.47    846.83 o 
   2 -14  14     6501.72     5976.01    913.53 o 
   3 -14  14    13571.00    11470.15   1061.39 o 
   4 -14  14      572.60      367.82   1118.54 o 
  -5 -13  14      443.41      924.62   2958.78 o 
  -4 -13  14      108.10      671.48   2184.74 o 
  -3 -13  14    19034.40    20648.03   1155.97 o 
  -2 -13  14     8155.51     7879.65   1021.22 o 
  -1 -13  14    13361.94    12267.30    940.82 o 
   0 -13  14      908.62      363.60    800.16 o 
   1 -13  14       77.13      885.14    858.85 o 
   2 -13  14      145.71      909.54    894.73 o 
   3 -13  14    18305.64    18001.64   1000.03 o 
   4 -13  14       63.14       12.91   1010.91 o 
  -6 -12  14     1138.74     2540.92   3115.30 o 
  -5 -12  14     2990.99     2362.54   2562.26 o 
  -4 -12  14     4718.45     4577.42   2188.77 o 
  -3 -12  14     2256.14     3004.87   1709.41 o 
  -2 -12  14     3920.23     2905.37    871.51 o 
  -1 -12  14      144.01     1276.58    833.80 o 
   0 -12  14       80.72      759.12    776.22 o 
   1 -12  14     3706.57     3974.21    830.27 o 
   2 -12  14    12914.60    12574.25    849.19 o 
   3 -12  14     1218.87      885.68    903.13 o 
   4 -12  14     3167.00     2865.97   1279.90 o 
   5 -12  14     3698.95     4275.79   1176.39 o 
  -6 -11  14     5926.39     6280.93   2677.20 o 
  -5 -11  14     1624.96     3218.21   2765.42 o 
  -4 -11  14     1452.50     1679.63   2132.40 o 
  -3 -11  14        2.07      413.07   1007.08 o 
  -2 -11  14      110.05      448.73    853.21 o 
  -1 -11  14    13854.59    12971.55    838.37 o 
   0 -11  14       24.67      337.37    836.94 o 
   1 -11  14      481.05     1349.61    777.24 o 
   2 -11  14     6817.03     6913.98   1114.40 o 
   3 -11  14     9358.95     8392.06    874.65 o 
   4 -11  14    12057.70    12154.16    999.55 o 
   5 -11  14      887.82     3129.90   1123.48 o 
  -6 -10  14      456.59      642.37   2345.63 o 
  -5 -10  14    28372.41    27059.23   2484.98 o 
  -4 -10  14      319.56     -476.89   2116.82 o 
  -3 -10  14       94.80      549.83   1673.83 o 
  -2 -10  14    41597.48    41207.46    937.99 o 
  -1 -10  14     8417.58     8647.72    827.15 o 
   0 -10  14     8735.36     9320.11    792.55 o 
   1 -10  14     3521.88     3346.39    758.54 o 
   2 -10  14     1323.75     2611.23    751.83 o 
   3 -10  14     1163.39     1399.24    849.64 o 
   4 -10  14    11867.67    11015.26   1153.81 o 
   5 -10  14      814.76     1180.26   1100.98 o 
  -6  -9  14      126.74      880.72   2097.17 o 
  -5  -9  14     3671.44     3644.54   1290.25 o 
  -4  -9  14     2677.90     1130.12   2099.48 o 
  -3  -9  14    14380.52    16531.75   1743.28 o 
  -2  -9  14     4674.99     4583.33   1162.70 o 
  -1  -9  14    11454.21    11162.10    829.85 o 
   0  -9  14       51.22      515.88    715.73 o 
   1  -9  14      435.27      947.68    781.49 o 
   2  -9  14     3332.80     3678.50    764.23 o 
   3  -9  14    14136.00    14120.10    809.79 o 
   4  -9  14     1330.13     2288.05    876.87 o 
   5  -9  14     1506.19     1141.63   1194.54 o 
  -5  -8  14     8194.98     9906.02   1894.30 o 
  -4  -8  14      256.21     1951.32   2248.16 o 
  -3  -8  14     1051.77     1377.63   1879.03 o 
  -2  -8  14     2291.88     2955.77   1181.13 o 
  -1  -8  14      210.63      689.59    799.06 o 
   0  -8  14    23950.46    24185.25    788.57 o 
   1  -8  14     1834.44     2377.08    699.06 o 
   2  -8  14     3781.39     3037.53    761.15 o 
   3  -8  14    13443.75    13244.59   1002.69 o 
   4  -8  14     9258.49    10902.58    883.08 o 
   5  -8  14     3660.52     3940.88   2170.67 o 
   6  -8  14     1319.23     2404.01   1393.04 o 
  -5  -7  14       22.45      793.10   1829.48 o 
  -4  -7  14    45816.19    41614.70   2174.57 o 
  -3  -7  14       33.92      518.26    981.75 o 
  -2  -7  14       70.63      861.18    862.71 o 
  -1  -7  14    74895.97    78163.54   3097.27 o 
   0  -7  14     4973.16     5332.78    693.21 o 
   1  -7  14     1840.82     1635.12    721.15 o 
   2  -7  14     7705.03     7713.04    706.07 o 
   3  -7  14     8176.33     9237.94    752.63 o 
   4  -7  14     2843.11     3459.09    796.26 o 
   5  -7  14     6426.68     8156.55   1181.80 o 
   6  -7  14     3772.36     2746.11   1326.22 o 
  -8  -6  14     5584.59     5355.64   2814.26 o 
  -5  -6  14     1306.14     1148.93   1679.58 o 
  -4  -6  14     5887.94     5659.30   1824.64 o 
  -3  -6  14      901.68      738.31   1503.89 o 
  -2  -6  14    24611.84    25191.79   1512.53 o 
  -1  -6  14     8694.97     8608.50    806.54 o 
   0  -6  14    17243.30    18233.81    910.82 o 
   1  -6  14     2331.99     3256.70    716.91 o 
   2  -6  14      842.32     1590.18    702.12 o 
   3  -6  14     1188.31     1322.44    694.61 o 
   4  -6  14    11102.46    11344.42   1098.27 o 
   5  -6  14     2318.43     3070.25   1079.43 o 
   6  -6  14     1027.09     3113.12   1275.35 o 
  -7  -5  14       31.53      262.75   2369.57 o 
  -6  -5  14      658.03      798.17   1883.49 o 
  -5  -5  14     1569.13     2241.51   1131.64 o 
  -4  -5  14     6959.77     7734.36   1130.22 o 
  -3  -5  14      433.46      599.25   1424.62 o 
  -2  -5  14      223.66      499.23    873.38 o 
  -1  -5  14     6906.48     7737.98    762.83 o 
   0  -5  14      257.03      978.84    687.12 o 
   1  -5  14    19508.12    20063.14    685.92 o 
   2  -5  14     3012.59     3549.16    674.11 o 
   3  -5  14     2919.10     2984.32    703.37 o 
   4  -5  14    11036.93    10517.51    930.07 o 
   5  -5  14     8322.01     8530.04   1237.45 o 
   6  -5  14      333.92     1080.75   1297.77 o 
  -8  -4  14    11774.34    11772.58   2795.32 o 
  -7  -4  14       17.45    -1153.15   2019.23 o 
  -6  -4  14     1006.82     1027.07   1547.91 o 
  -5  -4  14     6953.22     6651.13   1046.05 o 
  -4  -4  14        0.47      614.77    839.85 o 
  -3  -4  14    41351.57    40246.24    948.87 o 
  -2  -4  14     2137.91     2757.33    885.42 o 
  -1  -4  14     2868.38     2435.69    727.87 o 
   0  -4  14    85672.13    84942.98   1787.22 o 
   1  -4  14     1826.46     1871.45    618.08 o 
   2  -4  14     3226.31     3266.48    639.15 o 
   3  -4  14    13574.72    14265.92    859.99 o 
   4  -4  14     8691.11     8312.13   1069.44 o 
   5  -4  14     3952.17     4036.13   1070.01 o 
   6  -4  14     4336.63     3454.97   1217.35 o 
  -8  -3  14      696.77      803.03   2253.36 o 
  -7  -3  14     9191.96     9702.95   1782.37 o 
  -6  -3  14      923.61     1119.52   1372.63 o 
  -5  -3  14     1383.33     1608.04   1107.65 o 
  -4  -3  14     1792.80     1321.48    863.84 o 
  -3  -3  14     4160.51     4713.54    738.76 o 
  -2  -3  14      333.16      375.99    648.51 o 
  -1  -3  14    35959.00    35945.50    802.30 o 
   0  -3  14     6837.19     6526.25    650.71 o 
   1  -3  14    24056.90    23732.39    643.64 o 
   2  -3  14    13894.03    14466.23   1234.28 o 
   3  -3  14     1071.64     1106.75    890.84 o 
   4  -3  14      100.82      172.72    928.59 o 
   5  -3  14     5927.37     7489.09   1060.67 o 
   6  -3  14     4110.54     4372.28   1197.43 o 
  -8  -2  14     4346.44     4512.89   2027.39 o 
  -7  -2  14      269.42      953.76   1557.16 o 
  -6  -2  14      384.71      569.37   1328.52 o 
  -5  -2  14     8800.55     9960.29   1255.42 o 
  -4  -2  14      732.09      823.90    826.02 o 
  -3  -2  14     2571.32     2802.66    689.19 o 
  -2  -2  14     1275.44     1990.72    630.99 o 
  -1  -2  14       50.91      411.16    535.51 o 
   0  -2  14     9954.42     9870.83    658.54 o 
   1  -2  14      213.42      734.66    584.92 o 
   2  -2  14    17096.39    16491.35    777.34 o 
   3  -2  14     8368.04     7949.58    785.05 o 
   4  -2  14     1390.36     2114.16    863.17 o 
   5  -2  14    10392.33    10469.22   1049.61 o 
   6  -2  14     6918.85     7757.96   1180.18 o 
  -8  -1  14       68.16     1065.59   1824.64 o 
  -7  -1  14    15974.24    14679.39   1743.12 o 
  -6  -1  14      372.24      476.90   1362.58 o 
  -5  -1  14      583.25     2185.23   1133.98 o 
  -4  -1  14     4997.05     5335.82   1043.75 o 
  -3  -1  14      221.25      582.15    668.21 o 
  -2  -1  14    37211.85    37521.96    679.21 o 
  -1  -1  14     3029.62     3054.30    573.55 o 
   0  -1  14     6748.28     6235.63    794.15 o 
   1  -1  14    77655.38    75647.63   1855.09 o 
   2  -1  14      106.41      296.01    765.74 o 
   3  -1  14     5574.13     6555.29    839.87 o 
   4  -1  14    16828.77    17881.73   1249.48 o 
   5  -1  14     5967.93     6768.38    986.62 o 
   6  -1  14     7058.54     4019.64   1321.24 o 
  -8   0  14      130.36    -1143.47   1829.55 o 
  -7   0  14        2.72      914.73   1386.69 o 
  -6   0  14    12979.14    13355.89   1404.08 o 
  -5   0  14     1321.48     1343.71   1100.28 o 
  -4   0  14     2191.72     2815.29    925.44 o 
  -3   0  14     2489.65     2901.81    937.23 o 
  -2   0  14       66.08      636.01    675.01 o 
  -1   0  14     8373.28     8374.05    656.31 o 
   0   0  14    26712.66    25612.18    915.24 o 
   1   0  14     3328.00     3553.02    904.09 o 
   2   0  14    18940.28    18875.50    802.72 o 
   3   0  14    14355.48    15452.75    806.20 o 
   4   0  14      752.70     1104.50    832.63 o 
   5   0  14      172.93      -89.59   1029.14 o 
   6   0  14     2415.87     2867.91    958.71 o 
  -8   1  14      529.91     1017.11   1829.83 o 
  -7   1  14     5637.58     5305.61   1419.05 o 
  -6   1  14       18.11      107.04   1211.54 o 
  -5   1  14     1380.46     2030.22   1100.31 o 
  -4   1  14    26180.99    26386.55   1113.40 o 
  -3   1  14      778.71     1620.88    885.89 o 
  -2   1  14       25.24      400.89    643.71 o 
  -1   1  14       53.49     1266.50    681.40 o 
   0   1  14     2391.08     2875.63    625.62 o 
   1   1  14     5423.98     5154.46    748.52 o 
   2   1  14      106.52      947.78    774.58 o 
   3   1  14     7152.29     6764.87    787.37 o 
   4   1  14     7266.40     8634.14    988.26 o 
   5   1  14      182.82      693.18    822.03 o 
   6   1  14     6857.26     6018.05    972.42 o 
  -8   2  14     1069.24     2243.94   1698.77 o 
  -7   2  14      213.49      798.02   1377.08 o 
  -5   2  14     2906.02     3249.58   1091.31 o 
  -4   2  14      124.95      768.81   1036.43 o 
  -3   2  14     4322.90     3735.13    863.08 o 
  -2   2  14      996.63     1596.23    671.41 o 
  -1   2  14    25343.09    25066.67    669.12 o 
   0   2  14     4989.90     4618.95    634.54 o 
   1   2  14     7884.36     7479.06   1081.93 o 
   2   2  14    43824.41    42311.30    863.23 o 
   3   2  14      528.75     1023.92    774.62 o 
   4   2  14     5201.58     5961.11   1233.64 o 
   5   2  14    11738.22    12057.57   1043.12 o 
   6   2  14     2463.43     1873.78   1526.76 o 
  -8   3  14    36011.58    23219.17   2021.63 o 
  -4   3  14     3278.06     3182.13    989.24 o 
  -3   3  14     1026.69     1747.63    910.33 o 
  -2   3  14     1093.60     1012.02    636.75 o 
  -1   3  14     1720.10     1364.76    523.83 o 
   0   3  14    11030.60    11227.55    648.48 o 
   1   3  14     7862.29     8068.45    743.97 o 
   2   3  14     3525.95     3747.88    811.44 o 
   3   3  14     6858.42     7476.03    616.64 o 
   4   3  14    11955.92    11679.94    920.78 o 
   5   3  14        4.08      849.89   1040.72 o 
   6   3  14       79.06      601.33   1026.20 o 
  -8   4  14    11664.46     7481.56   1812.97 o 
  -3   4  14    34532.29    33463.10   1177.27 o 
  -2   4  14       19.25      520.70    594.18 o 
  -1   4  14      433.36      478.84    529.89 o 
   0   4  14      213.49      815.04    535.68 o 
   1   4  14     5154.12     5523.25    625.00 o 
   2   4  14     1036.20     1536.81    618.29 o 
   3   4  14     1435.11     2267.02    668.42 o 
   4   4  14     1049.67     1220.33    923.54 o 
   5   4  14     2752.29     2335.31   1022.52 o 
  -3   5  14      722.44     1357.97   1100.00 o 
  -2   5  14     3316.88     3665.14    783.35 o 
  -1   5  14     4113.02     4454.71    593.61 o 
   0   5  14    11475.14    12170.59    558.18 o 
   1   5  14     5605.11     6111.76    547.54 o 
   2   5  14     5411.45     5473.86    663.30 o 
   3   5  14    17314.34    17763.91    847.76 o 
   4   5  14      911.32     1552.54    770.97 o 
   5   5  14     6102.51     5828.02   1088.54 o 
  -4   6  14    28279.62    29401.71   1138.04 o 
  -3   6  14     6674.75     6042.21   1029.81 o 
  -2   6  14      492.83      968.56    813.07 o 
  -1   6  14       81.88      871.52    603.80 o 
   0   6  14     6113.87     6551.21    561.28 o 
   1   6  14    15686.17    16234.87    619.87 o 
   2   6  14     1344.36     1698.81    701.06 o 
   3   6  14     3435.68     3691.05    828.60 o 
   4   6  14     1086.14     1985.47    939.41 o 
   5   6  14     8253.23     8345.21   1129.23 o 
  -3   7  14      259.10      515.81   1051.09 o 
  -2   7  14    27529.71    27002.08    983.28 o 
  -1   7  14      563.77      913.33    576.14 o 
   0   7  14     1258.73     1960.04    564.10 o 
   1   7  14       35.73      -10.39    561.94 o 
   2   7  14     8081.69     7904.12    677.37 o 
   3   7  14       11.08      216.76    898.00 o 
   4   7  14     1032.78     1195.99   1044.89 o 
   5   7  14       45.43      656.20   1201.82 o 
  -3   8  14     4469.56     4139.00   1111.53 o 
  -2   8  14     1117.60      618.69    873.11 o 
  -1   8  14     3715.34     3950.48    751.35 o 
   0   8  14     6735.25     7010.15    638.93 o 
   1   8  14    11203.56    10813.67    761.71 o 
   2   8  14     1443.41     2438.93    879.28 o 
   3   8  14      726.70      956.76    985.53 o 
   4   8  14    10135.28    10988.73   1650.91 o 
  -3   9  14    30542.65    31489.88   1232.19 o 
  -2   9  14     6434.25     6365.50    930.21 o 
  -1   9  14       11.14      305.67    799.90 o 
   0   9  14       40.38      298.42    622.17 o 
   1   9  14    12482.79    13244.58    778.61 o 
   2   9  14    17130.52    17503.54    972.80 o 
   3   9  14       24.09      517.82   1038.81 o 
   4   9  14     4511.77     1959.31   2100.62 o 
  -4  10  14     5682.49     7203.05   1282.60 o 
  -3  10  14      416.34      364.98   1231.21 o 
  -2  10  14     1466.05     2205.23    989.43 o 
  -1  10  14    13905.09    14433.98    866.20 o 
   0  10  14     1135.75     2052.23    801.72 o 
   1  10  14      960.61     1570.41    692.94 o 
   2  10  14      116.08     1724.12    974.11 o 
   3  10  14     5475.40     6352.71   2069.77 o 
   4  10  14      288.17      -90.79   1326.08 o 
  -4  11  14     2669.32     3326.72   1368.68 o 
  -3  11  14     1122.95      715.57   1362.99 o 
  -2  11  14     2835.11     2644.22   1124.42 o 
  -1  11  14     1930.14     1827.30    953.60 o 
   0  11  14     2979.63     2851.85    902.67 o 
   1  11  14     8926.30     9890.39   1327.52 o 
   2  11  14     6938.04     5267.15    831.60 o 
   3  11  14      205.13      -16.33   1086.71 o 
  -4  12  14      147.42     2491.32   1537.61 o 
  -3  12  14     4893.48     6917.63   1599.00 o 
  -2  12  14    19205.65    20036.46   1179.13 o 
  -1  12  14     3381.88     3839.00    992.76 o 
   0  12  14       64.76      496.86    976.56 o 
   1  12  14      299.56      500.01    990.28 o 
   2  12  14    10416.41    11872.27   1144.36 o 
   3  12  14    11668.43     7780.32   1210.57 o 
  -5  13  14     6899.38     8361.03   1975.62 o 
  -4  13  14      355.66       68.13   1654.52 o 
  -3  13  14     5013.89     6269.26   1608.75 o 
  -2  13  14       40.47     -341.57   1249.14 o 
  -1  13  14     1338.36     1348.83   1140.45 o 
   0  13  14     3706.90     4245.34   1103.83 o 
   1  13  14     1144.18     1018.28   1081.32 o 
   2  13  14       11.26     1182.51   1236.16 o 
  -4  14  14      319.37     1907.54   1824.81 o 
  -3  14  14     2213.38     3262.67   1753.08 o 
  -2  14  14     3436.40     2782.04   1402.12 o 
  -1  14  14     2094.23     3136.32   1696.92 o 
   0  14  14     1900.90     3061.65   1591.24 o 
   1  14  14     2591.82     2277.84   1184.14 o 
  -3  15  14      127.12     1712.77   2194.48 o 
  -2  15  14     2469.42     2720.29   1475.70 o 
  -1  15  14     8013.03     5231.16   1417.20 o 
   0  15  14      603.41     1108.25   1787.43 o 
  -2 -17  15     5913.25     3519.33   1397.03 o 
  -1 -17  15     2289.66     1726.57   1198.07 o 
   0 -17  15     2592.54     1992.04   1081.90 o 
   1 -17  15     1483.90     1676.64   1077.68 o 
  -3 -16  15     2927.77     2118.13   1307.04 o 
  -2 -16  15     7745.92     5585.54   1297.60 o 
  -1 -16  15      449.10     1835.20   1025.14 o 
   0 -16  15    23310.83    20175.24   1238.40 o 
   1 -16  15     1288.09     1356.29    986.53 o 
   2 -16  15     3944.94     3587.44   1058.37 o 
  -4 -15  15      968.97      994.88   1397.66 o 
  -3 -15  15     1375.84      952.50   1662.46 o 
  -2 -15  15        5.37     1017.58   1106.54 o 
  -1 -15  15     5180.11     4160.29    964.45 o 
   0 -15  15     2708.96     3122.56    907.21 o 
   1 -15  15     8999.26     7573.37    954.09 o 
   2 -15  15      790.50     1384.29    975.46 o 
   3 -15  15     2736.52     2322.80   1093.28 o 
  -5 -14  15      115.22     1265.11   2904.88 o 
  -4 -14  15     3459.02     3109.60   1422.75 o 
  -3 -14  15       11.00      644.26   1262.63 o 
  -2 -14  15      462.76     1459.97   1072.31 o 
  -1 -14  15     4959.02     5014.16    999.14 o 
   0 -14  15     2309.86     2079.61    888.47 o 
   1 -14  15     7480.45     6495.81    949.99 o 
   2 -14  15     2880.16     2846.74    974.56 o 
   3 -14  15     5672.84     5860.85   1081.94 o 
  -5 -13  15     8277.88     8848.66   2874.72 o 
  -4 -13  15     5470.83     5412.19   2194.13 o 
  -3 -13  15    12258.35    11726.36   1155.90 o 
  -2 -13  15     3180.13     2760.51    969.98 o 
  -1 -13  15     7154.47     6617.72    878.75 o 
   0 -13  15      389.10       61.38    904.18 o 
   1 -13  15    26866.69    26311.77    896.22 o 
   2 -13  15        7.09      113.38    930.57 o 
   3 -13  15     4016.17     4625.67    979.05 o 
   4 -13  15     3030.06     2309.44   1110.73 o 
  -6 -12  15     1110.88    -1095.21   3207.74 o 
  -5 -12  15      739.22      924.72   2788.77 o 
  -4 -12  15        5.99     -948.79   2111.67 o 
  -3 -12  15        1.12      914.73   1800.27 o 
  -2 -12  15      744.42     1398.25    965.30 o 
  -1 -12  15     1317.83     1271.64    895.50 o 
   0 -12  15    11030.50    10156.50    878.41 o 
   1 -12  15      597.19     1830.39    813.60 o 
   2 -12  15     8233.58     8233.29    909.87 o 
   3 -12  15      938.45     1187.80    949.39 o 
   4 -12  15     1541.92     1605.35   1091.24 o 
  -6 -11  15      134.58     1386.76   2924.37 o 
  -5 -11  15     7793.08     6783.60   3020.90 o 
  -4 -11  15      124.10     1201.86   2194.49 o 
  -3 -11  15     3628.44     5399.18   1725.01 o 
  -2 -11  15       57.04      448.41    952.55 o 
  -1 -11  15      435.08     1219.31    852.65 o 
   0 -11  15     5592.93     6080.09    876.15 o 
   1 -11  15     3081.55     3384.15    870.31 o 
   2 -11  15    11687.49    11902.10    855.15 o 
   3 -11  15     4037.63     4436.61    910.69 o 
   4 -11  15     9688.10    10835.60   1036.78 o 
   5 -11  15     5446.83     2159.77   1979.38 o 
  -6 -10  15      190.91     -924.53   2788.19 o 
  -5 -10  15       90.34       68.12   2724.83 o 
  -4 -10  15    22864.82    22551.66   2313.12 o 
  -3 -10  15    11013.69    10548.96   1710.91 o 
  -2 -10  15    12668.48    12648.24    889.51 o 
  -1 -10  15     5599.03     5598.13    824.17 o 
   0 -10  15     2549.06     2651.84    811.33 o 
   1 -10  15       35.63      352.94    758.29 o 
   2 -10  15    20117.60    20617.75    889.23 o 
   3 -10  15      351.55     1088.87    891.12 o 
   4 -10  15     3164.15     4046.62    963.73 o 
   5 -10  15     4198.97     3169.79   1328.34 o 
  -6  -9  15     1146.10     1747.52   2448.47 o 
  -5  -9  15     4394.10     2656.43   2300.61 o 
  -4  -9  15     3278.79     2903.88   2250.99 o 
  -3  -9  15     2089.29     2225.60   1689.89 o 
  -2  -9  15      212.22      284.89    906.12 o 
  -1  -9  15     1733.45     2253.18    790.27 o 
   0  -9  15     3974.51     4231.20    754.49 o 
   1  -9  15    13076.63    13098.48    836.32 o 
   2  -9  15      339.95     1343.49    797.44 o 
   3  -9  15     7366.71     7128.24    863.89 o 
   4  -9  15     1478.07     1693.59    947.11 o 
   5  -9  15        0.94       18.64   1258.53 o 
  -5  -8  15     1360.84      540.38   2069.03 o 
  -4  -8  15     3470.10     5345.48   2480.26 o 
  -3  -8  15        6.19      757.52   1530.03 o 
  -2  -8  15    10216.23    11008.43    905.38 o 
  -1  -8  15     1414.01     1512.27    791.24 o 
   0  -8  15        2.06      392.86    793.80 o 
   1  -8  15     5867.41     5703.57    777.03 o 
   2  -8  15     4878.57     5029.19    785.02 o 
   3  -8  15     9667.59    11617.03    837.77 o 
   4  -8  15     4066.75     4073.14    952.09 o 
   5  -8  15     8536.77     6319.98   1223.13 o 
  -5  -7  15       72.40     -238.42   2019.28 o 
  -4  -7  15        9.07     -253.01   2131.14 o 
  -3  -7  15    50023.47    48241.38   2082.10 o 
  -2  -7  15    20577.61    20573.36    957.05 o 
  -1  -7  15     7091.58     7503.93    822.89 o 
   0  -7  15     5052.42     5346.27    774.51 o 
   1  -7  15      192.64      258.50    759.28 o 
   2  -7  15      250.58      913.35    782.38 o 
   3  -7  15     9221.37    10489.83    835.88 o 
   4  -7  15     1010.03     2445.43   1065.99 o 
   5  -7  15     1502.97     1595.95   1250.53 o 
  -5  -6  15     1503.68     2380.78   1898.78 o 
  -4  -6  15    14273.82    14267.96   2169.08 o 
  -3  -6  15     7876.53     7213.91   1610.67 o 
  -2  -6  15     4810.84     5070.64    933.85 o 
  -1  -6  15      795.82      917.70    813.90 o 
   0  -6  15     1922.45     2274.44    727.56 o 
   1  -6  15     4086.94     4136.25    734.32 o 
   2  -6  15    16649.41    17450.20    761.75 o 
   3  -6  15      235.91       49.99    731.37 o 
   4  -6  15     4458.14     3957.95   1068.99 o 
   5  -6  15      831.74      466.64   1280.06 o 
  -7  -5  15      370.25     2014.64   2399.08 o 
  -6  -5  15     8386.45     8987.88   1991.88 o 
  -5  -5  15        0.77      -39.54   1177.25 o 
  -4  -5  15     1742.42     1752.87   1169.22 o 
  -3  -5  15      275.30      664.28   1039.03 o 
  -2  -5  15      374.93     1036.27    890.52 o 
  -1  -5  15    26923.50    26927.03    844.74 o 
   0  -5  15     4523.66     4289.83    703.14 o 
   1  -5  15     1910.85     1888.19    684.77 o 
   2  -5  15     9045.56     9557.82    757.90 o 
   3  -5  15     6258.09     7220.24    741.93 o 
   4  -5  15     3206.70     3982.54   1033.33 o 
   5  -5  15     3083.53     4162.76   1089.66 o 
   6  -5  15     6287.24     5159.69   1809.30 o 
  -8  -4  15     1042.76     1985.93   2988.62 o 
  -7  -4  15     3240.12     2611.22   2041.24 o 
  -6  -4  15      212.77      841.72   1435.46 o 
  -5  -4  15    59609.76    63113.85   1386.21 o 
  -4  -4  15      134.65      682.76    899.42 o 
  -3  -4  15        0.38      770.09    805.82 o 
  -2  -4  15    69363.02    70102.07   1862.72 o 
  -1  -4  15    18746.99    18615.93    819.78 o 
   0  -4  15     1122.93      989.88    713.45 o 
   1  -4  15     9569.69     9753.86    694.95 o 
   2  -4  15     4321.08     4981.79    650.98 o 
   3  -4  15     3317.12     3674.95   1266.86 o 
   4  -4  15     3221.84     2782.26    939.12 o 
   5  -4  15     2752.20     4392.50   1561.08 o 
   6  -4  15      510.50      710.70   1278.89 o 
  -8  -3  15       52.32     2106.84   2530.16 o 
  -7  -3  15      232.52     1464.68   1819.90 o 
  -6  -3  15       17.08      895.27   1552.13 o 
  -5  -3  15        6.49       33.83   1188.71 o 
  -4  -3  15       90.61      598.77    912.64 o 
  -3  -3  15    25937.29    25299.37    847.58 o 
  -2  -3  15    10899.61    11133.06    693.04 o 
  -1  -3  15     9972.96     9814.11    773.65 o 
   0  -3  15      155.76      404.03    654.28 o 
   1  -3  15     1446.39     1672.36    641.74 o 
   2  -3  15     4593.68     4802.37    858.40 o 
   3  -3  15    14382.46    15398.96    878.93 o 
   4  -3  15        3.93        6.54    909.11 o 
   5  -3  15     2130.75     2385.92   1074.92 o 
   6  -3  15       14.83      234.66   1358.68 o 
  -8  -2  15      182.40     -253.03   2165.33 o 
  -7  -2  15     1098.17     1888.66   1625.80 o 
  -6  -2  15        5.23      -87.58   1435.35 o 
  -5  -2  15     7939.58     8534.60   1323.16 o 
  -4  -2  15     1619.44     2084.58    936.41 o 
  -3  -2  15       86.55       35.46    724.53 o 
  -2  -2  15      661.94      742.80    652.76 o 
  -1  -2  15     1224.05     1524.04    747.36 o 
   0  -2  15    24931.15    24682.99    752.20 o 
   1  -2  15     9556.01     8841.09    837.26 o 
   2  -2  15     4633.48     6065.20    887.69 o 
   3  -2  15    13223.21    13495.81    951.89 o 
   4  -2  15     3770.18     4373.77    924.08 o 
   5  -2  15      169.02      678.49   1223.78 o 
   6  -2  15     2861.38     2301.90   1276.02 o 
  -8  -1  15      156.97      763.94   2116.66 o 
  -7  -1  15      148.06     1902.56   1615.47 o 
  -6  -1  15     5635.82     7173.96   1307.02 o 
  -5  -1  15       15.05      423.31   1167.75 o 
  -4  -1  15    64573.64    62982.51   1382.69 o 
  -3  -1  15     3256.20     3763.83    801.03 o 
  -2  -1  15      135.06      417.59    600.67 o 
  -1  -1  15    70846.64    69009.23   1050.34 o 
   0  -1  15     9105.22     8845.23    858.43 o 
   1  -1  15      486.78      -34.26    826.54 o 
   2  -1  15    18096.07    18027.61    819.52 o 
   3  -1  15     9114.55     9743.55    901.42 o 
   4  -1  15     6478.33     5635.51   1444.01 o 
   5  -1  15      743.88     1092.26   1105.43 o 
   6  -1  15     5094.24      994.70   1356.26 o 
  -8   0  15     5723.99     3725.24   1969.89 o 
  -7   0  15       63.26     1503.50   1600.82 o 
  -6   0  15      128.31     1245.66   1289.45 o 
  -5   0  15      290.09      520.68   1158.16 o 
  -4   0  15       38.25      457.37   1065.58 o 
  -3   0  15      841.57      504.90    970.36 o 
  -2   0  15    30807.38    31037.78    762.82 o 
  -1   0  15     8230.05     8365.03    693.37 o 
   0   0  15    18043.16    18164.26    882.04 o 
   1   0  15     1575.97     2670.43    773.90 o 
   2   0  15     1777.81     1202.98    873.59 o 
   3   0  15      407.74     1045.23    843.01 o 
   4   0  15     5558.57     5945.79    917.84 o 
   5   0  15      258.74     1175.46   1030.05 o 
   6   0  15     1256.48      356.86   1025.33 o 
  -8   1  15     1116.10     2618.78   1927.57 o 
  -7   1  15      274.86      583.93   1596.09 o 
  -6   1  15     6348.84     6332.08   1331.78 o 
  -5   1  15        0.52      729.84   1036.37 o 
  -4   1  15     5896.56     6357.15   1000.16 o 
  -3   1  15     7057.01     7738.30    956.91 o 
  -2   1  15       67.67     1208.55    697.88 o 
  -1   1  15     4577.35     4233.83    645.39 o 
   0   1  15      448.46      935.72    649.16 o 
   1   1  15    22621.05    22384.05    837.71 o 
   2   1  15    13621.84    13403.96    849.71 o 
   3   1  15     4904.78     5376.38    815.01 o 
   4   1  15     8778.01     9452.01   1031.69 o 
   5   1  15     2727.78     2226.30    842.18 o 
  -8   2  15     7589.61     5367.23   1956.60 o 
  -7   2  15        4.28      520.62   1620.24 o 
  -6   2  15       47.63      340.60   1328.33 o 
  -5   2  15     2581.19     2552.43   1091.12 o 
  -4   2  15       38.57      180.03    992.60 o 
  -3   2  15    46325.02    46215.07   1133.75 o 
  -2   2  15     3585.92     3888.22    713.43 o 
  -1   2  15      987.40     1938.29    658.76 o 
   0   2  15    55997.95    54495.00    840.01 o 
   1   2  15     5422.41     4999.25    784.66 o 
   2   2  15     1313.76     1178.49    762.34 o 
   3   2  15    14064.03    14953.23   1074.35 o 
   4   2  15     8715.94     9339.31    970.10 o 
   5   2  15     6664.40     5449.83    919.13 o 
  -8   3  15      198.21     -160.58   1815.00 o 
  -7   3  15     5897.84     7217.52   1521.53 o 
  -5   3  15     1984.39     1660.59   1163.87 o 
  -4   3  15      174.83     1240.82    992.66 o 
  -3   3  15     1889.50     1758.05   1076.26 o 
  -2   3  15     5902.93     6195.68    699.12 o 
  -1   3  15    23260.88    23112.03    614.66 o 
   0   3  15     5145.39     5802.06    649.19 o 
   1   3  15     9777.78     9727.33    811.38 o 
   2   3  15     3646.21     3471.36    601.30 o 
   3   3  15     1752.26      872.14    882.28 o 
   4   3  15        1.58     1283.63   1046.60 o 
   5   3  15     2526.10     2171.29    899.23 o 
  -8   4  15     1689.10     1295.05   1908.50 o 
  -4   4  15      267.23      759.12   1065.69 o 
  -3   4  15      247.59      549.88    978.10 o 
  -2   4  15     4551.58     4782.33    629.05 o 
  -1   4  15     1596.30     2503.62    569.62 o 
   0   4  15     3081.18     3502.49    544.08 o 
   1   4  15     1293.13     1779.30    633.91 o 
   2   4  15    10178.90    10098.32    711.96 o 
   3   4  15    10907.35    11824.68    953.10 o 
   4   4  15     2099.08     2810.65   1046.16 o 
   5   4  15     5309.20     5066.03   1121.72 o 
  -4   5  15      249.30      467.15   1041.35 o 
  -3   5  15        4.93      -29.19   1036.37 o 
  -2   5  15    35107.62    36042.62    931.74 o 
  -1   5  15     3782.81     3923.49    582.65 o 
   0   5  15     3183.08     2886.34    586.00 o 
   1   5  15    31926.57    31643.75    694.88 o 
   2   5  15     1576.48     1595.07    644.58 o 
   3   5  15     1553.77     1761.25    685.73 o 
   4   5  15    13257.85    14142.93    996.27 o 
   5   5  15     3166.72     3672.98   1938.79 o 
  -4   6  15     1876.66     2746.42   1095.64 o 
  -3   6  15      139.45     -652.03   1099.69 o 
  -2   6  15     6036.29     6573.42    880.90 o 
  -1   6  15    14409.90    14073.98    635.13 o 
   0   6  15    14312.01    15027.18    713.99 o 
   1   6  15     1433.79     1120.53    614.33 o 
   2   6  15     4591.98     4752.73    725.39 o 
   3   6  15     4546.88     4391.38    734.18 o 
   4   6  15      928.18     2071.75   1124.29 o 
   5   6  15       12.01     1430.59   1268.32 o 
  -4   7  15    22947.85    23914.66   1218.33 o 
  -3   7  15      743.58     2769.42   1221.66 o 
  -2   7  15     1259.36     1643.73    959.63 o 
  -1   7  15     2120.51     2501.56    650.19 o 
   0   7  15     3691.93     3967.76    724.65 o 
   1   7  15      339.54      830.70    615.31 o 
   2   7  15     2287.73     2903.99    882.71 o 
   3   7  15     2037.06     2097.62    734.10 o 
   4   7  15     6415.81     6144.15   1076.98 o 
  -4   8  15       14.30     1459.69   1342.91 o 
  -3   8  15       40.35      861.22   1167.76 o 
  -2   8  15      874.43     1542.79    943.19 o 
  -1   8  15    17334.33    17704.77    826.47 o 
   0   8  15     3894.54     3876.20    643.33 o 
   1   8  15     3933.38     3868.82    637.37 o 
   2   8  15    13874.49    13752.24   1008.45 o 
   3   8  15       57.46      254.64    794.10 o 
   4   8  15     2670.29     3664.42   1227.73 o 
  -4   9  15      668.24     1995.43   1275.13 o 
  -3   9  15     1253.79       97.36   1212.16 o 
  -2   9  15      305.80     1247.03    988.37 o 
  -1   9  15     8539.70     8941.44    882.00 o 
   0   9  15    13184.48    13208.01    700.03 o 
   1   9  15     5752.68     5818.60    693.87 o 
   2   9  15      712.40     1357.77   1006.22 o 
   3   9  15      553.80     1122.46    861.89 o 
   4   9  15     4885.47     2537.62   1308.10 o 
  -4  10  15      630.27      462.35   1357.84 o 
  -3  10  15    22241.56    21983.85   1507.16 o 
  -2  10  15     1641.68     1444.90   1077.16 o 
  -1  10  15     1102.46     1234.13    939.71 o 
   0  10  15      666.53     1413.14    882.40 o 
   1  10  15     5446.41     6229.95    772.96 o 
   2  10  15       12.02     1123.68    861.75 o 
   3  10  15     1652.60     2028.84    884.36 o 
  -5  11  15      655.80     1401.64   1533.04 o 
  -4  11  15      910.89     1513.73   1440.73 o 
  -3  11  15       37.81     -189.76   1430.51 o 
  -2  11  15        4.08      132.87   1235.40 o 
  -1  11  15     4351.12     4749.77   1010.54 o 
   0  11  15     8598.86     8295.63    990.57 o 
   1  11  15     1275.51      953.10    980.90 o 
   2  11  15     1625.69      390.25   1113.01 o 
   3  11  15     5066.71     4965.64   1007.51 o 
  -5  12  15     7128.33     4966.35   1858.72 o 
  -4  12  15     8295.17     8717.40   1630.24 o 
  -3  12  15     1849.08     2064.49   1587.32 o 
  -2  12  15      789.08     1546.78   1255.97 o 
  -1  12  15     1301.56     2305.25   1142.42 o 
   0  12  15     9517.81    10005.11   1091.22 o 
   1  12  15    11127.19    10262.96   1136.09 o 
   2  12  15      512.21       25.20   1222.02 o 
  -5  13  15      426.92     1148.46   1844.35 o 
  -4  13  15      148.53     1946.34   1771.17 o 
  -3  13  15      531.44     1751.97   1703.30 o 
  -2  13  15    12509.06    12344.14   1486.46 o 
  -1  13  15     1924.01     1828.09   1221.49 o 
   0  13  15     1609.80     2257.54   1163.34 o 
   1  13  15       45.32     1304.52   1384.36 o 
  -4  14  15      150.61     1849.03   2189.64 o 
  -3  14  15      651.65     1464.90   1829.91 o 
  -2  14  15       54.58      497.11   1592.18 o 
  -1  14  15       12.56      279.43   1302.44 o 
   0  14  15     5127.71     4426.06   1304.97 o 
  -3 -16  16     1206.11      817.78   1913.02 o 
  -2 -16  16    11233.69     7044.63   1222.07 o 
  -1 -16  16       27.63     1973.45   1120.49 o 
   0 -16  16     3998.27     3402.62   1085.71 o 
   1 -16  16      188.23      264.35   1065.85 o 
  -4 -15  16     2504.54     2108.74   2391.20 o 
  -3 -15  16     2960.63     3243.21   1389.31 o 
  -2 -15  16     3856.37     3246.20   1193.25 o 
  -1 -15  16     7818.40     5483.72   1008.61 o 
   0 -15  16      243.44     1448.27    968.83 o 
   1 -15  16     6961.72     6921.50   1047.30 o 
   2 -15  16       67.30     1244.74   1024.78 o 
  -4 -14  16      146.18      589.07   1436.65 o 
  -3 -14  16    10925.45    10742.13   1317.78 o 
  -2 -14  16     2004.05     3561.29   1135.55 o 
  -1 -14  16      867.05      747.08   1012.65 o 
   0 -14  16     6249.57     7227.91    949.07 o 
   1 -14  16       10.57      643.83    927.05 o 
   2 -14  16     7183.15     6180.41    990.84 o 
   3 -14  16     1942.45     1459.43   1106.44 o 
  -5 -13  16     3831.03     1461.75   3230.47 o 
  -4 -13  16     4502.05     4391.39   2237.13 o 
  -3 -13  16    10003.50     9404.81   1263.37 o 
  -2 -13  16      388.83     1023.64   1054.94 o 
  -1 -13  16    21257.06    21178.46    968.61 o 
   0 -13  16       11.42     1113.55    918.21 o 
   1 -13  16    11234.35    11248.79    912.29 o 
   2 -13  16      817.87     1496.35    972.77 o 
   3 -13  16       83.64      -25.85   1024.39 o 
  -5 -12  16      526.17     1888.22   3270.32 o 
  -4 -12  16     1554.87     2901.64   2195.70 o 
  -3 -12  16     1344.90     1626.20   1192.17 o 
  -2 -12  16     3473.87     4052.43    966.27 o 
  -1 -12  16     2531.20     3159.18    861.34 o 
   0 -12  16    11221.85    11235.73    940.99 o 
   1 -12  16       15.70     1211.52    848.28 o 
   2 -12  16     5614.25     5806.73    948.76 o 
   3 -12  16      373.63     1200.40    961.19 o 
   4 -12  16     1721.06     1216.92   1175.07 o 
  -6 -11  16       53.22     3459.50   3629.80 o 
  -5 -11  16     2988.79     1256.76   3351.35 o 
  -4 -11  16     2411.11     1884.77   2254.91 o 
  -3 -11  16      758.10     2044.18   1771.62 o 
  -2 -11  16     9733.38     9576.92    974.75 o 
  -1 -11  16      358.59      134.14    913.78 o 
   0 -11  16     3507.03     4321.37   1040.38 o 
   1 -11  16     9940.30    11245.40    915.09 o 
   2 -11  16     2120.78     2410.10    892.60 o 
   3 -11  16     7415.35     7844.20   1005.48 o 
   4 -11  16     4613.26     3209.69   1045.11 o 
  -6 -10  16     6455.13     8159.82   3082.49 o 
  -5 -10  16     5150.22     4187.90   3047.07 o 
  -4 -10  16     4005.62     3601.46   2534.18 o 
  -3 -10  16     6795.85     7435.99   1756.53 o 
  -2 -10  16     9127.10     8725.87    927.79 o 
  -1 -10  16      144.55      561.90    827.21 o 
   0 -10  16    28171.41    29905.38    934.21 o 
   1 -10  16      281.23     -230.93    829.25 o 
   2 -10  16    13784.10    14919.32    887.17 o 
   3 -10  16     3287.80     3157.21    893.30 o 
   4 -10  16       93.49     1259.36   1068.36 o 
  -6  -9  16      129.22      291.95   2651.88 o 
  -5  -9  16      106.51     1722.49   2656.72 o 
  -4  -9  16      245.49      277.37   2676.34 o 
  -3  -9  16     1797.68     3043.54   1161.14 o 
  -2  -9  16      149.43      960.68    915.14 o 
  -1  -9  16     7375.41     7422.17    862.45 o 
   0  -9  16       96.95     1362.02    799.64 o 
   1  -9  16    12239.48    11513.53    810.38 o 
   2  -9  16       12.91     1058.12    859.01 o 
   3  -9  16     4275.90     5094.65    920.80 o 
   4  -9  16      374.95     -293.06   1010.63 o 
   5  -9  16      965.59     2107.55   1985.87 o 
  -5  -8  16      157.39     1430.57   2496.21 o 
  -4  -8  16     3303.65     2523.85   2689.50 o 
  -3  -8  16     2676.28     2570.45   1446.82 o 
  -2  -8  16      453.94      985.11    928.01 o 
  -1  -8  16     8084.07     8850.65    845.35 o 
   0  -8  16       47.06      545.05    777.14 o 
   1  -8  16     9212.39     8585.62    867.33 o 
   2  -8  16    11120.46    10881.68    819.81 o 
   3  -8  16     6210.37     5909.67    871.53 o 
   4  -8  16     6501.33     7790.24    939.59 o 
   5  -8  16     7205.23     6339.13   1322.54 o 
  -7  -7  16      171.59     1347.85   3187.17 o 
  -5  -7  16    13256.62    13887.65   2211.07 o 
  -4  -7  16     9672.51     9424.17   2657.72 o 
  -3  -7  16     5962.86     6880.53   1591.30 o 
  -2  -7  16    11119.04    12174.85    987.14 o 
  -1  -7  16     6236.22     6532.18    860.08 o 
   0  -7  16      222.66      699.84    802.21 o 
   1  -7  16    23945.71    25047.95    812.34 o 
   2  -7  16     2781.73     2832.19    908.90 o 
   3  -7  16     9513.85    11075.21    886.43 o 
   4  -7  16     6550.49     6033.06   1119.41 o 
   5  -7  16      210.58     1836.30   1317.82 o 
  -7  -6  16      377.02     1377.16   3868.69 o 
  -5  -6  16     2000.39     2522.45   2201.06 o 
  -4  -6  16      510.44     1333.47   2321.40 o 
  -3  -6  16     2413.35     2860.81   1097.79 o 
  -2  -6  16     1971.00     1611.61    934.89 o 
  -1  -6  16     1419.60     1978.63    833.16 o 
   0  -6  16     9518.63    10087.65    797.10 o 
   1  -6  16      412.73      479.00    742.90 o 
   2  -6  16     8629.32     8737.66    840.64 o 
   3  -6  16      109.10      854.89    803.92 o 
   4  -6  16      723.54      275.23   1109.01 o 
   5  -6  16      853.36     2025.65   1271.99 o 
  -7  -5  16      367.14      583.95   2530.46 o 
  -6  -5  16      700.26     1315.78   1587.48 o 
  -5  -5  16    10871.57    11300.84   1124.06 o 
  -4  -5  16      122.27      390.79    985.20 o 
  -3  -5  16     5258.23     5352.06   1158.92 o 
  -2  -5  16     6644.60     6432.51    932.09 o 
  -1  -5  16      190.35      757.50    778.01 o 
   0  -5  16    11041.26    10327.55    762.39 o 
   1  -5  16      129.53     1536.93    766.38 o 
   2  -5  16     9836.42    10632.41    746.28 o 
   3  -5  16    12118.07    13146.93   1028.86 o 
   4  -5  16     6821.72     5919.74   1026.64 o 
   5  -5  16     6689.35     5767.70   1240.67 o 
  -7  -4  16    36229.06    36015.82   2456.30 o 
  -6  -4  16      162.75      773.68   1737.13 o 
  -5  -4  16       90.47      193.07   1209.05 o 
  -4  -4  16    35530.54    36489.80   1062.10 o 
  -3  -4  16    19081.62    18819.05    880.01 o 
  -2  -4  16     3746.21     4798.83    887.02 o 
  -1  -4  16     9961.33    10898.31    825.95 o 
   0  -4  16        9.31      351.91    738.06 o 
   1  -4  16      914.26     1730.08    681.71 o 
   2  -4  16    10501.73    10577.05    732.84 o 
   3  -4  16     4459.27     4350.87    917.05 o 
   4  -4  16     4715.53     5795.95   1008.38 o 
   5  -4  16     6410.18     5540.23   1168.55 o 
  -7  -3  16     4811.01     5517.99   1988.82 o 
  -6  -3  16      679.05       82.74   1664.49 o 
  -5  -3  16     7861.52     7615.56   1425.48 o 
  -4  -3  16     5480.37     5915.64    976.25 o 
  -3  -3  16     2165.89     2652.11    804.86 o 
  -2  -3  16    10504.97    11223.26    724.84 o 
  -1  -3  16     2246.67     2521.24    773.60 o 
   0  -3  16     3853.59     4369.36    729.32 o 
   1  -3  16     8340.43     8904.02    735.60 o 
   2  -3  16      729.89      535.68    852.49 o 
   3  -3  16     3928.83     3812.33    954.41 o 
   4  -3  16      250.63     -476.69   1250.58 o 
   5  -3  16        3.08      417.06   1123.49 o 
  -8  -2  16     1388.01     1499.37   2463.25 o 
  -7  -2  16     3232.06     3882.69   1895.06 o 
  -6  -2  16       41.79      880.69   1508.36 o 
  -5  -2  16     1675.65     1110.15   1382.81 o 
  -4  -2  16     5046.15     5927.70   1058.54 o 
  -3  -2  16      719.90      839.72    754.57 o 
  -2  -2  16    10229.96    10089.43    685.17 o 
  -1  -2  16     6686.72     7282.88    759.96 o 
   0  -2  16     2141.54     2345.80    690.73 o 
   1  -2  16     7303.47     8284.51    905.06 o 
   2  -2  16      450.87     1710.72    883.66 o 
   3  -2  16     4267.79     4128.71    949.32 o 
   4  -2  16     7989.49     8466.73   1042.59 o 
   5  -2  16     4899.24     4893.86   1148.56 o 
  -8  -1  16      354.87      944.05   2087.61 o 
  -7  -1  16      267.93     -141.12   1717.73 o 
  -6  -1  16    55287.29    56755.00   1685.94 o 
  -5  -1  16       18.01      350.33   1211.54 o 
  -4  -1  16      259.13      987.83   1133.81 o 
  -3  -1  16    45996.46    45718.37   2421.59 o 
  -2  -1  16    20981.07    20289.44    883.04 o 
  -1  -1  16      682.16     1019.88    695.98 o 
   0  -1  16     5529.32     6401.17    990.44 o 
   1  -1  16     2968.49     3910.39    886.55 o 
   2  -1  16     3172.01     3379.12    831.08 o 
   3  -1  16     1963.10     3126.57    985.88 o 
   4  -1  16     5471.51     4851.76    970.76 o 
   5  -1  16      961.17     2144.56   1259.60 o 
  -8   0  16      682.64       68.14   2078.13 o 
  -7   0  16      310.27      739.66   1688.56 o 
  -6   0  16     5680.22     6749.44   1482.54 o 
  -5   0  16      175.39     1192.16   1211.62 o 
  -4   0  16    18579.49    17936.04   1226.48 o 
  -3   0  16     4935.01     4474.64   1077.17 o 
  -2   0  16     2412.05     2940.47    795.69 o 
  -1   0  16     8255.53     9268.80    742.17 o 
   0   0  16     1917.42     2154.65    876.18 o 
   1   0  16     2543.93     2053.94    843.88 o 
   2   0  16     8152.18     7138.47    829.40 o 
   3   0  16      813.77      642.75    941.25 o 
   4   0  16     2243.43     2578.65    998.33 o 
   5   0  16        4.12      230.02   1148.80 o 
  -8   1  16      945.65      652.22   1878.77 o 
  -7   1  16      805.69     1440.66   1557.47 o 
  -6   1  16     3811.64     4629.42   1379.08 o 
  -5   1  16     1182.01     1976.42   1207.27 o 
  -4   1  16     1445.53     2273.70   1173.36 o 
  -3   1  16      158.24     1430.59   1109.44 o 
  -2   1  16     2768.39     2518.77    749.31 o 
  -1   1  16    14496.01    14576.09    706.92 o 
   0   1  16     9348.78     8603.69    859.30 o 
   1   1  16     8537.98     9330.44    857.85 o 
   2   1  16     7982.57     8848.23    923.87 o 
   3   1  16      510.14     1432.36    967.97 o 
   4   1  16      195.42     1588.76    983.63 o 
   5   1  16     5289.36     5220.83   1117.06 o 
  -8   2  16      725.45      773.84   1902.95 o 
  -7   2  16      654.45      647.29   1586.58 o 
  -6   2  16      286.30     1537.70   1391.72 o 
  -5   2  16    68506.53    71033.09   1431.27 o 
  -4   2  16      211.81      462.27   1036.47 o 
  -3   2  16      180.72     -530.39   1031.59 o 
  -2   2  16    44403.50    44906.24    756.12 o 
  -1   2  16    17339.59    18024.90    744.03 o 
   0   2  16        7.96      827.30    643.55 o 
   1   2  16     8617.23     8699.69    859.66 o 
   2   2  16     5121.27     5781.20    882.69 o 
   3   2  16     8281.66     7914.09    907.11 o 
   4   2  16       12.03      835.17   1085.30 o 
   5   2  16     5815.87     4937.95    932.07 o 
  -7   3  16       35.64    -1075.31   1591.07 o 
  -6   3  16      109.59      214.10   1450.01 o 
  -5   3  16     5224.12     6373.23   1170.30 o 
  -4   3  16      638.27     1878.64   1187.54 o 
  -3   3  16    28710.95    27466.90   1232.14 o 
  -2   3  16     1835.41     1991.68    700.79 o 
  -1   3  16     6096.19     6353.38    602.60 o 
   0   3  16     1724.68     2179.88    605.06 o 
   1   3  16     1351.28     1676.23    628.80 o 
   2   3  16     1116.47     1382.31    809.04 o 
   3   3  16     3413.31     3674.29    952.38 o 
   4   3  16      808.33     1093.52   1040.27 o 
   5   3  16      612.00     2202.93   1018.51 o 
  -7   4  16     2654.91     2693.38   1641.36 o 
  -6   4  16      412.88      973.28   1294.46 o 
  -5   4  16     2369.96     2771.24   1300.39 o 
  -4   4  16     4878.72     4939.23   1097.06 o 
  -3   4  16        4.17     -710.38   1016.91 o 
  -2   4  16      887.66     1110.30    668.81 o 
  -1   4  16     2863.23     2759.17    710.83 o 
   0   4  16    15545.72    15622.18    625.03 o 
   1   4  16    16396.25    17173.76    726.78 o 
   2   4  16    10146.04    10473.12    912.07 o 
   3   4  16     7517.13     8295.39    948.60 o 
   4   4  16      288.40      226.15   1068.59 o 
   5   4  16      403.26     1432.98   1364.94 o 
  -5   5  16      353.98      335.77   1347.96 o 
  -4   5  16    55089.59    57620.63   1304.35 o 
  -3   5  16      885.66      808.00   1075.71 o 
  -2   5  16       30.94     1031.63    882.01 o 
  -1   5  16    36944.48    36005.50    805.13 o 
   0   5  16     9330.45     9659.58    607.73 o 
   1   5  16       22.05      827.72    667.24 o 
   2   5  16     6722.78     6106.08    949.94 o 
   3   5  16     7469.22     8079.60    981.02 o 
   4   5  16     8962.60     8780.26   1053.09 o 
  -5   6  16      114.31      165.44   1255.38 o 
  -4   6  16     6468.86     6664.38   1283.11 o 
  -3   6  16     3191.74     2801.56   1120.62 o 
  -2   6  16    20475.04    20551.08    998.12 o 
  -1   6  16     1853.90     2327.81    668.47 o 
   0   6  16     4105.89     4486.96    620.91 o 
   1   6  16        3.77      730.68    705.71 o 
   2   6  16      572.02     1083.49    952.50 o 
   3   6  16        3.01     -106.92    941.49 o 
   4   6  16      960.95     1771.71   1791.18 o 
  -4   7  16      868.95     2253.57   1226.57 o 
  -3   7  16     4369.25     3821.65   1174.77 o 
  -2   7  16     1132.77     1509.59    982.57 o 
  -1   7  16     2189.62     2647.66    671.61 o 
   0   7  16     2910.55     3076.62    660.07 o 
   1   7  16    10584.36    11539.15    961.01 o 
   2   7  16     9598.57     8717.21   1084.29 o 
   3   7  16     6526.60     6907.46   1103.31 o 
   4   7  16     4287.96     3400.42   1144.47 o 
  -5   8  16      101.45     1051.01   1347.82 o 
  -4   8  16      388.05      116.79   1245.79 o 
  -3   8  16    30592.54    33693.75   1330.21 o 
  -2   8  16     1641.62     2348.71   1036.57 o 
  -1   8  16      364.24       34.83    883.64 o 
   0   8  16    15319.30    15813.36    713.70 o 
   1   8  16     2708.11     2819.76    920.52 o 
   2   8  16      762.91      277.94   1059.57 o 
   3   8  16     4931.27     5614.57   1155.15 o 
   4   8  16     3698.72     2036.58   1997.60 o 
  -5   9  16     4801.26     5742.27   1462.38 o 
  -4   9  16      115.98      744.47   1333.23 o 
  -3   9  16     6362.24     7951.29   1287.82 o 
  -2   9  16     7603.69     8418.36   1135.42 o 
  -1   9  16    10828.70    11569.47    965.85 o 
   0   9  16      316.78     1204.87    942.13 o 
   1   9  16     2053.10     1959.55   1006.17 o 
   2   9  16      723.32      726.39   1085.09 o 
   3   9  16      374.55     1808.67   1156.03 o 
  -5  10  16     7216.48     6044.97   1736.89 o 
  -4  10  16     1160.41     1173.14   1436.00 o 
  -3  10  16      261.65      379.56   1347.91 o 
  -2  10  16     2454.47     2695.91   1192.00 o 
  -1  10  16     2157.39     2782.25   1068.06 o 
   0  10  16     1597.72     1879.19    954.87 o 
   1  10  16     3452.11     3763.26    862.94 o 
   2  10  16     2660.59     2654.05   1164.92 o 
   3  10  16     5876.29     2897.55   1328.78 o 
  -5  11  16       43.94      -82.72   1654.33 o 
  -4  11  16      940.05      452.66   1533.21 o 
  -3  11  16      149.49     1946.35   1498.69 o 
  -2  11  16    16934.25    17278.33   1312.73 o 
  -1  11  16     1052.45      825.54   1163.76 o 
   0  11  16      482.90      747.99   1009.06 o 
   1  11  16     6359.37     6129.48   1249.39 o 
   2  11  16      393.52     1304.59   1237.01 o 
  -5  12  16      322.85     2944.03   1995.13 o 
  -4  12  16     3376.73     4823.03   1709.98 o 
  -3  12  16      191.47      734.76   1649.56 o 
  -2  12  16     8243.49     8106.77   1530.86 o 
  -1  12  16     8107.68     8557.32   1207.69 o 
   0  12  16     6365.97     6436.10   1165.66 o 
   1  12  16        5.17     1995.42   1346.10 o 
  -4  13  16     7750.69     5850.51   2122.58 o 
  -3  13  16     1838.70     1976.78   1864.80 o 
  -2  13  16     2053.68     2908.05   1702.52 o 
  -1  13  16      914.10     1471.49   1411.70 o 
   0  13  16     2612.62     2977.69   1303.37 o 
  -2  14  16      177.58      343.20   1748.24 o 
  -1  14  16     7064.17     2600.10   2468.38 o 
  -1 -16  17       44.57      258.59   1221.38 o 
  -3 -15  17      121.33     -391.08   1352.16 o 
  -2 -15  17     1090.41     2658.43   1248.16 o 
  -1 -15  17     5780.20     6586.66   1227.69 o 
   0 -15  17        3.51      543.19   1048.54 o 
   1 -15  17      367.10      722.59   1053.19 o 
  -4 -14  17      806.57     1422.63   1522.09 o 
  -3 -14  17      117.36     1404.30   1352.86 o 
  -2 -14  17    11392.53    11247.11   1114.15 o 
  -1 -14  17     2285.31     2316.25   1016.25 o 
   0 -14  17     7487.06     8520.28   1024.96 o 
   1 -14  17      801.81      870.02   1004.61 o 
   2 -14  17      537.25     1488.81   1067.04 o 
  -4 -13  17     1151.47      773.96   2331.62 o 
  -3 -13  17     8360.76     9527.09   1290.31 o 
  -2 -13  17     1013.10      115.75    990.51 o 
  -1 -13  17     5088.24     4108.64   1022.98 o 
   0 -13  17      243.20      274.75    966.74 o 
   1 -13  17      107.83      581.31   1013.65 o 
   2 -13  17     1021.44     1082.76   1003.50 o 
   3 -13  17     6683.78     5493.45   1072.60 o 
  -5 -12  17     6466.73     5204.05   3423.84 o 
  -4 -12  17     2427.47     3973.99   2303.55 o 
  -3 -12  17     3031.91     4309.58   1246.26 o 
  -2 -12  17     3257.05     3209.50    975.51 o 
  -1 -12  17     1738.32     2302.32    948.10 o 
   0 -12  17    11356.87    10856.05    952.15 o 
   1 -12  17       92.89      594.81    903.32 o 
   2 -12  17      789.09      713.14    965.43 o 
   3 -12  17     3077.92     3188.51   1018.62 o 
  -5 -11  17       64.86     4442.39   3561.70 o 
  -4 -11  17    17485.14    17159.18   2316.95 o 
  -3 -11  17      645.42     1296.42   1188.80 o 
  -2 -11  17      300.10      977.17    995.66 o 
  -1 -11  17    15796.64    16559.71    967.32 o 
   0 -11  17     1532.75     1279.85    880.15 o 
   1 -11  17     8186.66     9103.53    906.45 o 
   2 -11  17     2881.08     4155.92    960.12 o 
   3 -11  17     1938.76     2603.26   1054.97 o 
   4 -11  17      400.06     -457.43   1858.93 o 
  -6 -10  17      851.78     1976.05   3426.46 o 
  -5 -10  17     2856.39     3487.56   3750.59 o 
  -4 -10  17     6740.00     6981.12   2346.55 o 
  -3 -10  17      462.47     1503.75   1795.74 o 
  -2 -10  17    17698.83    18971.43   1059.33 o 
  -1 -10  17     2101.28     2129.19    915.96 o 
   0 -10  17    12493.75    12228.22    918.90 o 
   1 -10  17     1580.84     2104.52    863.29 o 
   2 -10  17      568.40     1219.30    977.73 o 
   3 -10  17      539.96     1188.96   1013.57 o 
   4 -10  17     6582.62     4092.37   1150.01 o 
  -5  -9  17      397.94     3070.66   3158.25 o 
  -4  -9  17     5232.27     7513.57   2740.18 o 
  -3  -9  17     1890.87     1661.27   1033.40 o 
  -2  -9  17     3590.68     2735.26    972.86 o 
  -1  -9  17     7214.52     7637.44    864.45 o 
   0  -9  17      337.63      810.61    884.69 o 
   1  -9  17    14918.01    15604.65    893.78 o 
   2  -9  17     1436.50     1615.79    904.45 o 
   3  -9  17     1797.16     1759.13    966.61 o 
   4  -9  17     5756.65     6626.02   1065.14 o 
  -5  -8  17     4695.47     4036.13   2739.50 o 
  -4  -8  17       14.33     -856.35   2836.66 o 
  -3  -8  17    22311.37    22924.65   1149.20 o 
  -2  -8  17        6.99     -114.69    923.58 o 
  -1  -8  17     1703.44     2387.80    894.96 o 
   0  -8  17    19549.46    20223.46    864.08 o 
   1  -8  17      128.58      917.68    881.82 o 
   2  -8  17     7631.96     7910.97    838.91 o 
   3  -8  17    10066.80    10461.37    971.74 o 
   4  -8  17     3313.65     4059.09   1315.96 o 
  -7  -7  17     4639.51     4454.76   3977.11 o 
  -5  -7  17     1536.92     2156.77   2560.87 o 
  -4  -7  17     5847.97     5257.76   3243.42 o 
  -3  -7  17     6010.39     6405.38   1119.66 o 
  -2  -7  17      185.97      872.08    966.09 o 
  -1  -7  17    28039.58    28513.83    926.38 o 
   0  -7  17     2649.82     2747.53    859.57 o 
   1  -7  17    19052.20    19966.26    818.55 o 
   2  -7  17     2587.02     2695.15    807.67 o 
   3  -7  17     1832.21     1886.80    905.23 o 
   4  -7  17       34.64     1878.80   1181.52 o 
  -6  -6  17       36.20      827.16   2841.54 o 
  -5  -6  17     1507.52     2284.24   1612.70 o 
  -4  -6  17      613.48      853.34   1600.72 o 
  -3  -6  17     3090.00     3777.64   1103.80 o 
  -2  -6  17     1055.22     1625.52    983.16 o 
  -1  -6  17      561.06     1034.19    837.75 o 
   0  -6  17     8849.48     8960.57    830.41 o 
   1  -6  17       45.93      -49.47    818.60 o 
   2  -6  17    13727.19    14571.57    868.31 o 
   3  -6  17     1805.80     2436.06   1047.67 o 
   4  -6  17     1316.14     2752.16   1149.69 o 
   5  -6  17     5397.21     5527.63   2452.26 o 
  -6  -5  17      557.10     1528.13   2043.99 o 
  -5  -5  17      835.76     1490.80   1134.55 o 
  -4  -5  17     5963.12     5802.78   1536.37 o 
  -3  -5  17      194.38      612.59   1146.17 o 
  -2  -5  17    17807.16    17141.49    990.79 o 
  -1  -5  17     1757.35     2655.38    859.41 o 
   0  -5  17     5174.15     5885.05    777.87 o 
   1  -5  17    18071.57    19912.49    849.75 o 
   2  -5  17      469.25     1643.81    759.34 o 
   3  -5  17     5747.78     5316.78   1064.68 o 
   4  -5  17    12927.59    12573.17   1150.66 o 
   5  -5  17     5278.08     6053.57   1359.21 o 
  -7  -4  17      761.09      837.12   2345.89 o 
  -6  -4  17     7227.30     7216.57   1878.55 o 
  -5  -4  17     4148.84     3702.14   1411.29 o 
  -4  -4  17     1481.93     2035.65   1033.22 o 
  -3  -4  17     7287.84     6984.50   1165.49 o 
  -2  -4  17     4116.85     4462.22    933.87 o 
  -1  -4  17     2519.55     3094.56    829.08 o 
   0  -4  17    22604.88    22801.45    838.24 o 
   1  -4  17     6174.64     5871.18    745.15 o 
   2  -4  17    13544.28    14434.47   1010.10 o 
   3  -4  17     5838.20     5515.28   1059.22 o 
   4  -4  17      534.11     1127.22   1221.75 o 
   5  -4  17        5.35      706.47   1336.23 o 
  -7  -3  17     5299.87     5387.22   2086.63 o 
  -6  -3  17       33.91     1080.18   1649.46 o 
  -5  -3  17       20.29      136.24   1479.15 o 
  -4  -3  17     6049.56     6872.44   1004.68 o 
  -3  -3  17      336.00     1064.73    822.05 o 
  -2  -3  17      600.41      978.72    933.79 o 
  -1  -3  17     1222.85     2459.82    833.33 o 
   0  -3  17      785.73     1007.06    763.46 o 
   1  -3  17     7922.12     7904.49    989.09 o 
   2  -3  17       14.43     1242.61   1005.94 o 
   3  -3  17     5564.15     6163.30   1306.91 o 
   4  -3  17      756.23     1313.12   1140.82 o 
   5  -3  17       89.91     2027.75   1232.42 o 
  -7  -2  17      240.07     1503.60   1892.89 o 
  -6  -2  17     9429.90     9298.56   1660.46 o 
  -5  -2  17     1020.95      837.24   1440.82 o 
  -4  -2  17     1910.32     1480.81   1147.21 o 
  -3  -2  17     9342.39    11233.18   1004.33 o 
  -2  -2  17      410.13      930.79    699.40 o 
  -1  -2  17    14240.93    14244.76   1091.07 o 
   0  -2  17     2978.44     3063.80    929.90 o 
   1  -2  17     8336.37     8275.45    987.51 o 
   2  -2  17    15335.74    15035.75   1027.99 o 
   3  -2  17     1315.52     1779.28   1027.49 o 
   4  -2  17     7101.81     8958.10   1084.88 o 
   5  -2  17    16430.09    14419.05   1272.96 o 
  -7  -1  17      670.86     1187.51   1820.19 o 
  -6  -1  17      320.96      914.85   1440.40 o 
  -5  -1  17    13564.08    12990.61   1360.22 o 
  -4  -1  17    11639.66    12611.44   1310.53 o 
  -3  -1  17     1214.22     1880.64    891.40 o 
  -2  -1  17     6519.50     6741.01    850.91 o 
  -1  -1  17       58.34     -185.98   1003.07 o 
   0  -1  17     5180.42     5322.71    921.40 o 
   1  -1  17    11001.50    10937.95    912.19 o 
   2  -1  17     6086.96     5591.92   1004.12 o 
   3  -1  17     7840.62     7918.72    993.71 o 
   4  -1  17     7674.83     8422.83   1080.41 o 
   5  -1  17        3.46      625.63   1327.70 o 
  -7   0  17      387.80     1187.38   1766.47 o 
  -6   0  17     5213.34     5845.87   1443.18 o 
  -5   0  17     1247.82     1119.66   1421.49 o 
  -4   0  17      483.68      837.06   1211.79 o 
  -3   0  17    16906.31    16744.37   1188.04 o 
  -2   0  17       97.80      565.50    754.46 o 
  -1   0  17     1637.42     2696.28    762.96 o 
   0   0  17     1612.36     2228.36    984.05 o 
   1   0  17     4775.24     5278.09    894.67 o 
   2   0  17     2590.37     3220.89    915.86 o 
   3   0  17      211.83     -395.88    987.43 o 
   4   0  17      983.45     1253.58   1147.43 o 
   5   0  17     1795.70     1907.27    986.18 o 
  -7   1  17      209.93     1425.73   1644.70 o 
  -6   1  17       91.76     -870.97   1445.13 o 
  -5   1  17     7455.68     6427.69   1322.63 o 
  -4   1  17     1964.27     3014.35   1227.17 o 
  -3   1  17     2809.38     3877.85   1066.90 o 
  -2   1  17     8616.67     9210.97    769.64 o 
  -1   1  17     1648.87     1925.61    703.00 o 
   0   1  17    11439.62    10765.96    914.42 o 
   1   1  17      986.17     1643.09    922.41 o 
   2   1  17     5518.56     5269.11    977.57 o 
   3   1  17    12337.82    13902.19    969.62 o 
   4   1  17     1242.87     2022.82   1075.63 o 
   5   1  17     6137.48     4922.71   1053.57 o 
  -7   2  17    43605.60    35129.42   1859.33 o 
  -6   2  17      193.07     1279.75   1459.79 o 
  -5   2  17     2312.04     1168.85   1349.05 o 
  -4   2  17    19732.55    19601.36   1310.03 o 
  -3   2  17    12623.48    12989.89   1110.62 o 
  -2   2  17      674.17     1020.33    662.60 o 
  -1   2  17     4826.74     5185.80    751.86 o 
   0   2  17     3935.90     5171.52    895.89 o 
   1   2  17     6669.08     7238.25    907.13 o 
   2   2  17     3230.66     3696.83    933.45 o 
   3   2  17     5861.30     5456.30   1072.00 o 
   4   2  17     1340.77     1929.35   1097.89 o 
  -7   3  17    12779.06    12329.82   1774.67 o 
  -6   3  17       74.14       43.79   1488.91 o 
  -5   3  17     7458.01     6739.79   1249.37 o 
  -4   3  17     1952.27     2274.11   1129.75 o 
  -3   3  17     1591.87     1202.64   1212.37 o 
  -2   3  17    18791.96    18719.53    739.58 o 
  -1   3  17      292.54      855.01    749.99 o 
   0   3  17     2921.16     3759.40    644.24 o 
   1   3  17     1288.71     2467.05    880.52 o 
   2   3  17     3910.35     4260.07    736.94 o 
   3   3  17      690.67      485.42   1138.86 o 
   4   3  17      103.09     1677.00   1200.59 o 
  -7   4  17      967.26     1280.11   1567.29 o 
  -6   4  17      255.93      583.93   1547.41 o 
  -5   4  17      538.07      584.00   1231.26 o 
  -4   4  17     1472.30      900.69   1290.18 o 
  -3   4  17     1191.58     2088.41   1090.45 o 
  -2   4  17     4930.84     5379.96    725.39 o 
  -1   4  17     5655.26     6667.60    740.51 o 
   0   4  17     7305.74     7749.30    736.75 o 
   1   4  17     8553.44     9081.89    945.77 o 
   2   4  17       81.78     -144.81    957.77 o 
   3   4  17     1792.81     1961.50    993.30 o 
   4   4  17     6392.04     6561.65   1267.53 o 
  -7   5  17     1639.69     3008.77   1630.97 o 
  -6   5  17    48830.27    47931.90   1744.60 o 
  -5   5  17      108.31     1990.11   1274.84 o 
  -4   5  17     3737.58     4434.52   1364.47 o 
  -3   5  17    18738.06    19846.84   1211.31 o 
  -2   5  17    11620.46    12295.97   1059.90 o 
  -1   5  17      146.90      464.40    673.98 o 
   0   5  17     1938.79     2207.28    733.60 o 
   1   5  17     7161.60     8093.82    958.99 o 
   2   5  17     7433.24     6949.80   1015.76 o 
   3   5  17       76.00      150.12   1100.58 o 
   4   5  17     6460.50     4004.24   1916.77 o 
  -7   6  17       95.13     -856.37   1883.05 o 
  -6   6  17    11030.15    10568.46   1500.01 o 
  -5   6  17       48.92    -1070.45   1352.66 o 
  -4   6  17    10482.07    11385.10   1373.05 o 
  -3   6  17      468.23      837.04   1158.24 o 
  -2   6  17     1757.29     1454.79   1023.97 o 
  -1   6  17    10256.37    10850.67    696.90 o 
   0   6  17       11.31      418.86    736.50 o 
   1   6  17     1127.33     1381.60    971.03 o 
   2   6  17      392.89       -2.98    981.40 o 
   3   6  17     2653.15     2295.86   1086.87 o 
   4   6  17       87.48      282.41   1194.43 o 
  -6   7  17      501.79      379.59   1542.68 o 
  -5   7  17     1223.44     1075.81   1397.09 o 
  -4   7  17       91.25     1381.88   1245.64 o 
  -3   7  17      286.43      345.50   1260.34 o 
  -2   7  17     1272.82     1541.93   1080.07 o 
  -1   7  17     4889.94     5664.20    746.13 o 
   0   7  17     6800.35     6993.98    737.36 o 
   1   7  17    13497.15    13793.76   1078.61 o 
   2   7  17     6925.66     7440.24   1134.19 o 
   3   7  17       32.40     1551.60   1145.31 o 
  -6   8  17     1805.73     2444.17   1606.73 o 
  -5   8  17    40746.28    37730.75   1754.11 o 
  -4   8  17      111.52      267.62   1352.69 o 
  -3   8  17     3203.28     4204.40   1320.27 o 
  -2   8  17    16342.11    17956.13   1195.51 o 
  -1   8  17     8088.34     8596.53    980.87 o 
   0   8  17        8.18      457.91    719.90 o 
   1   8  17      949.86      907.99   1035.92 o 
   2   8  17     6876.56     6623.60   1143.70 o 
   3   8  17     9610.69     7080.00   1955.62 o 
  -6   9  17       45.05      398.99   1693.25 o 
  -5   9  17     8326.98     7960.77   1713.20 o 
  -4   9  17      989.59     1737.68   1440.77 o 
  -3   9  17    11682.10    12733.09   1417.50 o 
  -2   9  17        2.62      608.49   1296.93 o 
  -1   9  17     1890.60     2549.68   1017.75 o 
   0   9  17     3794.92     4082.88    941.21 o 
   1   9  17        1.54      480.52    857.49 o 
   2   9  17       74.43      175.99   1181.74 o 
  -5  10  17        8.75     1629.98   1819.74 o 
  -4  10  17     1260.61     2127.28   1494.45 o 
  -3  10  17      408.55     2219.06   1469.64 o 
  -2  10  17     1349.67     1387.22   1454.12 o 
  -1  10  17     1562.90     2361.58   1078.68 o 
   0  10  17     3085.80     4299.25   1045.51 o 
   1  10  17     5714.45     5524.29   1260.05 o 
   2  10  17    10633.35     6443.16   1291.31 o 
  -5  11  17     1575.86     1572.50   1781.84 o 
  -4  11  17    23431.70    23195.96   1703.13 o
[truncated: 46,852 more chars]
